# Supplementary material for: Tris(piperazine-1,4-diium) bis­[hexa­chloridoindate(III)] tetra­hydrate
Source: Acta Crystallogr Sect E Struct Rep Online. 2011 Mar 9;67(Pt 4):m400–1. doi: 10.1107/S1600536811007355 (PMC3099932; doi:10.1107/S1600536811007355)
Supplement: Supplementary file 1 [file e-67-0m400-sup1.cif]

##############################################################################
###                                                                        ###
###        Electronic paper (Acta Crystallographica Section E)             ###
###                                                                        ###
##############################################################################
#                                                                            #
# This CIF contains the data in a paper accepted for publication in Acta     #
# Crystallographica Section E. It conforms to the requirements of Notes      #
# for Authors for Section E, and has been peer reviewed under the auspices   #
# of the IUCr Commission on Journals.                                        #
#                                                                            #
# Full details of the Crystallographic Information File format               #
# are given in the paper "The Crystallographic Information File (CIF):       #
# a New Standard Archive File for Crystallography" by S. R. Hall, F. H.      #
# Allen and I. D. Brown [Acta Cryst. (1991), A47, 655-685].                  #
#                                                                            #
# The current version of the core CIF dictionary is obtainable from          #
# ftp://ftp.iucr.org/pub/cif_core.dic. The current version number is 2.4.    #
#                                                                            #
# Software is freely available for graphical display of the structure(s) in  #
# this CIF.  For information consult the CIF home page http://www.iucr.org/  #
# cif/home.html                                                              #
#                                                                            #
# This file may be used for bona fide research purposes within the           #
# scientific community so long as proper attribution is given to the journal # 
# article from which it was obtained.                                        #
#                                                                            #
##############################################################################
                                             
data_global
_audit_creation_method     'WinGX routine CIF_UPDATE'
_audit_conform_dict_name     cif_core.dic
_audit_conform_dict_version     2.3
_journal_date_recd_electronic     2011-02-05
_journal_date_accepted     2011-02-26
_journal_name_full     'Acta Crystallographica, Section E'
_journal_year     2011
_journal_volume     67
_journal_issue      4
_journal_page_first     m400
_journal_page_last     m401
_journal_paper_category     QM
_journal_coeditor_code     PV2386
_publ_contact_author_name     'Sofiane, Bouacida '
_publ_contact_author_address
;
Unit\'e de recherche de CHimie de l'Environnement
et Mol\'eculaire Structurale,
CHEMS, Universit\'e Mentouri-Constantine
25000 Algeria
;
_publ_contact_author_email     bouacida_sofiane@yahoo.fr
_publ_contact_author_fax     '00 (213) 31 81 88 16'
_publ_contact_author_phone     '00 (213) 74 45 27 14'
_publ_section_title
;
Tris(piperazine-1,4-diium) bis[hexachloridoindate(III)] tetrahydrate
;
loop_
    _publ_author_name
    _publ_author_footnote
    _publ_author_address
    'Bouacida, Sofiane'
;
;
;
Unit\'e de Recherche de Chimie de l'Environnement et Mol\'eculaire Structurale,
CHEMS, Universit\'e Mentouri-Constantine
25000 Algeria
D\'epartement Sciences de la Mati\`ere,
Facult des Sciences Exactes et Sciences de la Nature et de la Vie,
Universit Larbi Ben M'hidi, Oum El Bouaghi 04000,
Algeria
;
    'Belhouas, Ratiba'
;
;
;
Unit\'e de Recherche de Chimie de l'Environnement et Mol\'eculaire Structurale,
CHEMS, Universit\'e Mentouri-Constantine
25000 Algeria
;
    'Fantazi, Boubakeur'
;
;
;
Unit\'e de Recherche de Chimie de l'Environnement et Mol\'eculaire Structurale,
CHEMS, Universit\'e Mentouri-Constantine
25000 Algeria
;
    'Boudaren, Chaouki'
;
;
;
Unit\'e de Recherche de Chimie de l'Environnement et Mol\'eculaire Structurale,
CHEMS, Universit\'e Mentouri-Constantine
25000 Algeria
;
    'Roisnel, Thierry'
;
;
;
Centre de Difractom\'etrie X
UMR 6226 CNRS Unit\'e Sciences Chimiques de Rennes
Universit\'e de Rennes I
263 Avenue du G\'en\'eral Leclerc
35042 Rennes
France
;
data_I
_chemical_name_systematic
;
Tris(piperazine-1,4-diium) bis[hexachloridoindate(III)] tetrahydrate
;
_chemical_formula_moiety     '3(C4 H12 N2 2+), 2(Cl6 In 3-), 4(H2 O)'
_chemical_formula_sum     'C12 H44 Cl12 In2 N6 O4'
_chemical_formula_structural     '3(C4 H12 N2), 2(In Cl6), 4(H2 O)'
_chemical_formula_iupac     '(C4 H12 N2)3 [In Cl6]2, 4H2 O'
_chemical_formula_weight     991.57
_space_group_crystal_system     triclinic
_space_group_name_H-M_alt     'P -1'
_space_group_name_Hall     '-P 1'
loop_
    _space_group_symop_operation_xyz
    'x, y, z'
    '-x, -y, -z'
_cell_length_a     7.9267(3)
_cell_length_b     10.0940(3)
_cell_length_c     11.8265(5)
_cell_angle_alpha     89.7800(10)
_cell_angle_beta     89.6340(10)
_cell_angle_gamma     73.087(2)
_cell_volume     905.31(6)
_cell_formula_units_Z     1
_cell_measurement_reflns_used     3980
_cell_measurement_theta_min     2.91
_cell_measurement_theta_max     27.485
_cell_measurement_temperature     295(2)
_exptl_crystal_description     needle
_exptl_crystal_colour     colorless
_exptl_crystal_size_max     0.15
_exptl_crystal_size_mid     0.06
_exptl_crystal_size_min     0.05
_exptl_crystal_density_diffrn     1.819
_exptl_crystal_density_method     'not measured'
_exptl_crystal_F_000     492
_exptl_absorpt_coefficient_mu     2.188
_exptl_absorpt_correction_type     multi-scan
_exptl_absorpt_process_details     '(SADABS; Sheldrick, 2002)'
_exptl_absorpt_correction_T_min     0.773
_exptl_absorpt_correction_T_max     0.938
_exptl_special_details
;
;
_diffrn_ambient_temperature     295(2)
_diffrn_radiation_type     MoK\a
_diffrn_radiation_wavelength     0.71073
_diffrn_radiation_monochromator     graphite
_diffrn_measurement_device_type     'Nonius KappaCCD'
_diffrn_measurement_device     '95mm CCD camera on \k-goniostat'
_diffrn_measurement_method     'CCD rotation images, thick slices'
_diffrn_detector_area_resol_mean     9
_diffrn_reflns_number     7414
_diffrn_reflns_av_R_equivalents     0.0236
_diffrn_reflns_theta_min     3.18
_diffrn_reflns_theta_max     27.47
_diffrn_reflns_theta_full     27.47
_diffrn_measured_fraction_theta_max     0.996
_diffrn_measured_fraction_theta_full     0.996
_diffrn_reflns_limit_h_min     -8
_diffrn_reflns_limit_h_max     10
_diffrn_reflns_limit_k_min     -13
_diffrn_reflns_limit_k_max     13
_diffrn_reflns_limit_l_min     -15
_diffrn_reflns_limit_l_max     15
_refine_special_details
;
Refinement of <i>F</i>^2^ against ALL reflections. The weighted <i>R</i>-factor
<i>wR</i> and goodness of fit <i>S</i> are based on <i>F</i>^2^, conventional
<i>R</i>-factors <i>R</i> are based on <i>F</i>, with <i>F</i> set to zero for
negative <i>F</i>^2^. The threshold expression of <i>F</i>^2^ >
\s(<i>F</i>^2^) is used only for calculating <i>R</i>-factors(gt) <i>etc</i>.
and is not relevant to the choice of reflections for refinement.
<i>R</i>-factors based on <i>F</i>^2^ are statistically about twice as large
as those based on <i>F</i>, and <i>R</i>- factors based on ALL data will be
even larger.
;
_reflns_number_total     4131
_reflns_number_gt     3293
_reflns_threshold_expression     'I>2\s(I)'
_refine_ls_structure_factor_coef     Fsqd
_refine_ls_matrix_type     full
_refine_ls_R_factor_all     0.0442
_refine_ls_R_factor_gt     0.0299
_refine_ls_wR_factor_gt     0.0633
_refine_ls_wR_factor_ref     0.0688
_refine_ls_goodness_of_fit_ref     1.091
_refine_ls_restrained_S_all     1.091
_refine_ls_number_reflns     4131
_refine_ls_number_parameters     163
_refine_ls_number_restraints     1
_refine_ls_hydrogen_treatment     mixed
_refine_ls_weighting_scheme     calc
_refine_ls_weighting_details
                      'calc w=1/[\s^2^(Fo^2^)+0.1261P] where P=(Fo^2^+2Fc^2^)/3'
_atom_sites_solution_hydrogens     geom
_atom_sites_solution_primary     direct
_atom_sites_solution_secondary     difmap
_refine_ls_shift/su_max     0.002
_refine_ls_shift/su_mean     0
_refine_diff_density_max     0.607
_refine_diff_density_min     -0.752
_refine_ls_extinction_method     none
loop_
    _atom_type_symbol
    _atom_type_description
    _atom_type_scat_dispersion_real
    _atom_type_scat_dispersion_imag
    _atom_type_scat_source
    C C 0.0033 0.0016 'International Tables Vol C Tables 4.2.6.8 and 6.1.1.4'
    H H 0 0 'International Tables Vol C Tables 4.2.6.8 and 6.1.1.4'
    N N 0.0061 0.0033 'International Tables Vol C Tables 4.2.6.8 and 6.1.1.4'
    Cl Cl 0.1484 0.1585 'International Tables Vol C Tables 4.2.6.8 and 6.1.1.4'
    In In -0.7276 1.31 'International Tables Vol C Tables 4.2.6.8 and 6.1.1.4'
    O O 0.0106 0.006 'International Tables Vol C Tables 4.2.6.8 and 6.1.1.4'
_computing_data_collection     'COLLECT (Hooft, 1998)'
_computing_cell_refinement     'DENZO (Otwinowski & Minor, 1997)'
_computing_data_reduction     'SCALEPACK (Otwinowski & Minor, 1997)'
_computing_structure_solution     'SIR2002 (Burla <i>et al.</i>, 2003)'
_computing_structure_refinement     'SHELXL97 (Sheldrick, 2008)'
_computing_molecular_graphics
             'PLATON (Spek, 2009) and DIAMOND (Brandenburg <i>et al.</i>, 2001)'
_computing_publication_material     'WinGX (Farrugia, 1999)'
loop_
    _atom_site_type_symbol
    _atom_site_label
    _atom_site_fract_x
    _atom_site_fract_y
    _atom_site_fract_z
    _atom_site_U_iso_or_equiv
    _atom_site_adp_type
    _atom_site_calc_flag
    _atom_site_refinement_flags
    _atom_site_occupancy
    _atom_site_disorder_assembly
    _atom_site_disorder_group
    C C1A 0.7212(4) 0.9420(3) 0.1784(3) 0.0419(7) Uani d . 1 . .
    H H11A 0.7106 0.9799 0.1024 0.05 Uiso calc R 1 . .
    H H12A 0.6401 0.8867 0.186 0.05 Uiso calc R 1 . .
    C C1B 0.5638(4) 0.5134(3) 0.1119(3) 0.04 Uani d . 1 . .
    H H11B 0.61 0.5657 0.166 0.048 Uiso calc R 1 . .
    H H12B 0.5554 0.4295 0.1488 0.048 Uiso calc R 1 . .
    C C2A 0.9056(4) 0.8527(3) 0.1970(3) 0.0403(7) Uani d . 1 . .
    H H21A 0.932 0.7756 0.1446 0.048 Uiso calc R 1 . .
    H H22A 0.9873 0.906 0.182 0.048 Uiso calc R 1 . .
    C C2B 0.3830(4) 0.5984(3) 0.0742(3) 0.0400(7) Uani d . 1 . .
    H H21B 0.3032 0.6173 0.1386 0.048 Uiso calc R 1 . .
    H H22B 0.3895 0.6862 0.0438 0.048 Uiso calc R 1 . .
    C C4A 0.8812(4) 0.9141(3) 0.3988(3) 0.0415(7) Uani d . 1 . .
    H H41A 0.9621 0.9697 0.3916 0.05 Uiso calc R 1 . .
    H H42A 0.8914 0.876 0.4747 0.05 Uiso calc R 1 . .
    C C5A 0.6963(4) 1.0037(3) 0.3801(3) 0.0394(7) Uani d . 1 . .
    H H51A 0.6144 0.9505 0.3946 0.047 Uiso calc R 1 . .
    H H52A 0.6696 1.0809 0.4324 0.047 Uiso calc R 1 . .
    N N3A 0.9296(4) 0.7988(3) 0.3150(2) 0.0437(6) Uani d . 1 . .
    H H31A 1.0429 0.7492 0.325 0.052 Uiso calc R 1 . .
    H H32A 0.862 0.7422 0.3266 0.052 Uiso calc R 1 . .
    N N3B 0.3148(3) 0.5233(3) -0.0131(2) 0.0367(6) Uani d . 1 . .
    H H31B 0.2088 0.5765 -0.0365 0.044 Uiso calc R 1 . .
    H H32B 0.3001 0.4455 0.0172 0.044 Uiso calc R 1 . .
    N N6A 0.6748(3) 1.0568(3) 0.2620(2) 0.0386(6) Uani d . 1 . .
    H H61A 0.5623 1.1079 0.2514 0.046 Uiso calc R 1 . .
    H H62A 0.7444 1.1121 0.2506 0.046 Uiso calc R 1 . .
    Cl Cl1 0.01218(9) 0.49590(7) 0.16760(6) 0.03375(16) Uani d . 1 . .
    Cl Cl2 0.34370(11) 0.31722(8) 0.36015(7) 0.0466(2) Uani d . 1 . .
    Cl Cl3 0.36503(9) 0.21152(7) 0.07659(6) 0.03619(17) Uani d . 1 . .
    Cl Cl4 0.26386(10) 0.00367(7) 0.29365(7) 0.04150(18) Uani d . 1 . .
    Cl Cl5 -0.06834(10) 0.17934(7) 0.09051(6) 0.03826(17) Uani d . 1 . .
    Cl Cl6 -0.11484(11) 0.28867(8) 0.37179(7) 0.0466(2) Uani d . 1 . .
    In In1 0.13014(2) 0.247144(19) 0.228928(17) 0.03017(7) Uani d . 1 . .
    O O2W 0.7076(5) 0.6333(3) 0.3757(2) 0.0694(9) Uani d . 1 . .
    H H21W 0.756(7) 0.554(5) 0.360(4) 0.104 Uiso d . 1 . .
    H H22W 0.698(7) 0.639(6) 0.443(5) 0.104 Uiso d . 1 . .
    O O1W 0.2846(4) 0.6490(3) 0.3457(3) 0.073 Uani d D 1 . .
    H H11W 0.286(6) 0.567(5) 0.357(4) 0.109 Uiso d . 1 . .
    H H12W 0.361(5) 0.666(5) 0.385(4) 0.109 Uiso d D 1 . .
loop_
    _atom_site_aniso_label
    _atom_site_aniso_U_11
    _atom_site_aniso_U_22
    _atom_site_aniso_U_33
    _atom_site_aniso_U_12
    _atom_site_aniso_U_13
    _atom_site_aniso_U_23
    C1A 0.0472(19) 0.0439(17) 0.0357(17) -0.0150(15) -0.0066(14) -0.0006(14)
    C1B 0.036 0.053 0.035 -0.019 -0.005 0.006
    C2A 0.0504(19) 0.0300(15) 0.0373(17) -0.0067(14) 0.0061(14) -0.0019(13)
    C2B 0.0317(16) 0.0445(17) 0.0440(18) -0.0113(14) 0.0025(13) 0.0001(14)
    C4A 0.0402(18) 0.0475(18) 0.0319(16) -0.0050(14) -0.0029(13) 0.0027(14)
    C5A 0.0399(17) 0.0427(17) 0.0330(16) -0.0081(14) 0.0011(13) -0.0022(13)
    N3A 0.0460(16) 0.0325(13) 0.0448(16) 0.0007(12) 0.0051(12) 0.0063(11)
    N3B 0.0246(12) 0.0435(14) 0.0424(15) -0.0104(11) -0.0045(10) 0.0130(12)
    N6A 0.0306(13) 0.0370(13) 0.0434(15) -0.0025(11) -0.0039(11) 0.0032(11)
    Cl1 0.0330(4) 0.0259(3) 0.0408(4) -0.0062(3) -0.0018(3) 0.0043(3)
    Cl2 0.0442(4) 0.0442(4) 0.0461(5) -0.0041(4) -0.0133(4) -0.0085(4)
    Cl3 0.0354(4) 0.0350(4) 0.0368(4) -0.0081(3) 0.0054(3) 0.0028(3)
    Cl4 0.0341(4) 0.0337(4) 0.0540(5) -0.0057(3) -0.0029(3) 0.0137(3)
    Cl5 0.0391(4) 0.0343(4) 0.0426(4) -0.0125(3) -0.0104(3) 0.0059(3)
    Cl6 0.0439(4) 0.0448(4) 0.0445(5) -0.0026(4) 0.0131(3) 0.0093(3)
    In1 0.02748(12) 0.02921(12) 0.03188(12) -0.00524(8) -0.00114(8) 0.00527(8)
    O2W 0.107(2) 0.0454(14) 0.0504(16) -0.0145(16) 0.0142(17) -0.0025(14)
    O1W 0.076 0.057 0.078 -0.007 -0.017 0.002
_geom_special_details
;
All e.s.d.'s (except the e.s.d. in the dihedral angle between two l.s. planes)
are estimated using the full covariance matrix. The cell e.s.d.'s are taken
into account individually in the estimation of e.s.d.'s in distances, angles
and torsion angles; correlations between e.s.d.'s in cell parameters are only
used when they are defined by crystal symmetry. An approximate (isotropic)
treatment of cell e.s.d.'s is used for estimating e.s.d.'s involving l.s.
planes.
;
loop_
    _geom_bond_atom_site_label_1
    _geom_bond_atom_site_label_2
    _geom_bond_site_symmetry_2
    _geom_bond_distance
    _geom_bond_publ_flag
    C1A N6A . 1.487(4) ?
    C1A C2A . 1.494(4) ?
    C1A H11A . 0.97 ?
    C1A H12A . 0.97 ?
    C1B N3B 2_665 1.487(4) ?
    C1B C2B . 1.509(4) ?
    C1B H11B . 0.97 ?
    C1B H12B . 0.97 ?
    C2A N3A . 1.489(4) ?
    C2A H21A . 0.97 ?
    C2A H22A . 0.97 ?
    C2B N3B . 1.478(4) ?
    C2B H21B . 0.97 ?
    C2B H22B . 0.97 ?
    C4A N3A . 1.492(4) ?
    C4A C5A . 1.498(4) ?
    C4A H41A . 0.97 ?
    C4A H42A . 0.97 ?
    C5A N6A . 1.487(4) ?
    C5A H51A . 0.97 ?
    C5A H52A . 0.97 ?
    N3A H31A . 0.9 ?
    N3A H32A . 0.9 ?
    N3B C1B 2_665 1.487(4) ?
    N3B H31B . 0.9 ?
    N3B H32B . 0.9 ?
    N6A H61A . 0.9 ?
    N6A H62A . 0.9 ?
    Cl1 In1 . 2.5167(7) ?
    Cl2 In1 . 2.5521(8) ?
    Cl3 In1 . 2.5327(7) ?
    Cl4 In1 . 2.4959(7) ?
    Cl5 In1 . 2.5083(7) ?
    Cl6 In1 . 2.5082(8) ?
    O2W H21W . 0.80(5) ?
    O2W H22W . 0.80(5) ?
    O1W H11W . 0.84(5) ?
    O1W H12W . 0.824(19) ?
loop_
    _geom_angle_atom_site_label_1
    _geom_angle_atom_site_label_2
    _geom_angle_atom_site_label_3
    _geom_angle_site_symmetry_1
    _geom_angle_site_symmetry_3
    _geom_angle
    _geom_angle_publ_flag
    N6A C1A C2A . . 110.3(2) ?
    N6A C1A H11A . . 109.6 ?
    C2A C1A H11A . . 109.6 ?
    N6A C1A H12A . . 109.6 ?
    C2A C1A H12A . . 109.6 ?
    H11A C1A H12A . . 108.1 ?
    N3B C1B C2B 2_665 . 110.3(2) ?
    N3B C1B H11B 2_665 . 109.6 ?
    C2B C1B H11B . . 109.6 ?
    N3B C1B H12B 2_665 . 109.6 ?
    C2B C1B H12B . . 109.6 ?
    H11B C1B H12B . . 108.1 ?
    N3A C2A C1A . . 111.2(2) ?
    N3A C2A H21A . . 109.4 ?
    C1A C2A H21A . . 109.4 ?
    N3A C2A H22A . . 109.4 ?
    C1A C2A H22A . . 109.4 ?
    H21A C2A H22A . . 108 ?
    N3B C2B C1B . . 110.3(2) ?
    N3B C2B H21B . . 109.6 ?
    C1B C2B H21B . . 109.6 ?
    N3B C2B H22B . . 109.6 ?
    C1B C2B H22B . . 109.6 ?
    H21B C2B H22B . . 108.1 ?
    N3A C4A C5A . . 110.8(3) ?
    N3A C4A H41A . . 109.5 ?
    C5A C4A H41A . . 109.5 ?
    N3A C4A H42A . . 109.5 ?
    C5A C4A H42A . . 109.5 ?
    H41A C4A H42A . . 108.1 ?
    N6A C5A C4A . . 110.5(2) ?
    N6A C5A H51A . . 109.6 ?
    C4A C5A H51A . . 109.6 ?
    N6A C5A H52A . . 109.6 ?
    C4A C5A H52A . . 109.6 ?
    H51A C5A H52A . . 108.1 ?
    C2A N3A C4A . . 111.2(2) ?
    C2A N3A H31A . . 109.4 ?
    C4A N3A H31A . . 109.4 ?
    C2A N3A H32A . . 109.4 ?
    C4A N3A H32A . . 109.4 ?
    H31A N3A H32A . . 108 ?
    C2B N3B C1B . 2_665 111.8(2) ?
    C2B N3B H31B . . 109.3 ?
    C1B N3B H31B 2_665 . 109.3 ?
    C2B N3B H32B . . 109.3 ?
    C1B N3B H32B 2_665 . 109.3 ?
    H31B N3B H32B . . 107.9 ?
    C1A N6A C5A . . 111.6(2) ?
    C1A N6A H61A . . 109.3 ?
    C5A N6A H61A . . 109.3 ?
    C1A N6A H62A . . 109.3 ?
    C5A N6A H62A . . 109.3 ?
    H61A N6A H62A . . 108 ?
    Cl4 In1 Cl6 . . 92.66(3) ?
    Cl4 In1 Cl5 . . 93.02(3) ?
    Cl6 In1 Cl5 . . 88.24(3) ?
    Cl4 In1 Cl1 . . 176.49(2) ?
    Cl6 In1 Cl1 . . 88.87(2) ?
    Cl5 In1 Cl1 . . 90.18(2) ?
    Cl4 In1 Cl3 . . 89.56(3) ?
    Cl6 In1 Cl3 . . 176.85(3) ?
    Cl5 In1 Cl3 . . 89.41(3) ?
    Cl1 In1 Cl3 . . 89.04(2) ?
    Cl4 In1 Cl2 . . 87.68(3) ?
    Cl6 In1 Cl2 . . 94.98(3) ?
    Cl5 In1 Cl2 . . 176.67(3) ?
    Cl1 In1 Cl2 . . 89.04(2) ?
    Cl3 In1 Cl2 . . 87.34(3) ?
    H21W O2W H22W . . 108(5) ?
    H11W O1W H12W . . 109(5) ?
loop_
    _geom_hbond_atom_site_label_D
    _geom_hbond_atom_site_label_H
    _geom_hbond_atom_site_label_A
    _geom_hbond_site_symmetry_A
    _geom_hbond_distance_DH
    _geom_hbond_distance_HA
    _geom_hbond_distance_DA
    _geom_hbond_angle_DHA
    _geom_hbond_publ_flag
    O1W H11W Cl2 . 0.84(5) 2.43(5) 3.248(3) 167(4) yes
    O2W H21W Cl6 1_655 0.80(5) 2.58(5) 3.353(3) 163(5) yes
    O2W H22W Cl2 2_666 0.80(6) 2.37(6) 3.170(3) 174(6) yes
    N3A H31A O1W 1_655 0.90 1.91 2.805(5) 178 yes
    N3A H32A O2W . 0.90 1.95 2.843(5) 171 yes
    N3B H31B Cl1 2_565 0.90 2.61 3.233(3) 127 yes
    N3B H31B Cl5 2_565 0.90 2.47 3.202(3) 138 yes
    N3B H32B Cl1 . 0.90 2.81 3.273(3) 113 yes
    N3B H32B Cl3 . 0.90 2.37 3.231(3) 160 yes
    N6A H61A Cl2 1_565 0.90 2.64 3.334(3) 134 yes
    N6A H61A Cl3 1_565 0.90 2.62 3.330(3) 136 yes
    N6A H62A Cl5 1_665 0.90 2.61 3.344(3) 140 yes
    N6A H62A Cl6 1_665 0.90 2.77 3.502(3) 139 yes
    C2B H21B O1W . 0.97 2.47 3.306(5) 144 yes
    C2A H21A Cl1 1_655 0.97 2.72 3.470(3) 135 yes
    C2B H22B Cl3 2_665 0.97 2.83 3.607(3) 138 yes
    C4A H41A Cl4 1_665 0.97 2.76 3.620(3) 148 yes
    C4A H42A Cl6 2_666 0.97 2.74 3.577(3) 145 yes
