# Supplementary material for: Tris(piperazine-1,4-diium) bis­[hexa­chloridoindate(III)] tetra­hydrate
Source: Acta Crystallogr Sect E Struct Rep Online. 2011 Mar 9;67(Pt 4):m400–1. doi: 10.1107/S1600536811007355 (PMC3099932; doi:10.1107/S1600536811007355)
Supplement: Supplementary file 2 [file e-67-0m400-Isup2.hkl]

#
# h,k,l, Fc-squared, Fo-squared, sigma(Fo-squared) and status flag
#
data_I
_shelx_title ' import in P -1'
_shelx_refln_list_code          4
_shelx_F_calc_maximum      225.82
_exptl_crystal_F_000       492.00
_reflns_d_resolution_high  0.7705
 
loop_
 _symmetry_equiv_pos_as_xyz
 'x, y, z'
 '-x, -y, -z'
 
_cell_length_a     7.9267
_cell_length_b    10.0940
_cell_length_c    11.8265
_cell_angle_alpha  89.780
_cell_angle_beta   89.634
_cell_angle_gamma  73.087
 
_shelx_F_squared_multiplier     1.000
 
loop_
 _refln_index_h
 _refln_index_k
 _refln_index_l
 _refln_F_squared_calc
 _refln_F_squared_meas
 _refln_F_squared_sigma
 _refln_observed_status
   2   0   0     1116.93     1248.85     70.02 o
   3   0   0     2179.80     2177.61     84.66 o
   4   0   0     6309.53     6222.40    275.35 o
   5   0   0     3614.86     3617.61    102.91 o
   6   0   0       40.73       40.83      3.61 o
   7   0   0      655.88      668.55     40.29 o
   8   0   0     1292.47     1245.97     84.41 o
   9   0   0      196.77      153.47     24.94 o
  -9   1   0      208.10      173.61     23.02 o
  -8   1   0        0.06        6.80      8.63 o
  -7   1   0      335.78      339.04     14.87 o
  -6   1   0     2148.20     2202.27     90.16 o
  -5   1   0     7180.20     7406.21    273.95 o
  -4   1   0       44.73       42.49      8.05 o
  -3   1   0      444.85      425.33     18.67 o
  -2   1   0      314.97      387.74     22.35 o
  -1   1   0     9041.87     8181.87    268.69 o
   2   1   0     3687.00     3426.18    208.14 o
   3   1   0     3250.11     3086.63    126.61 o
   4   1   0       12.09       36.45      8.63 o
   5   1   0     1509.11     1455.07     57.55 o
   6   1   0        2.71       -1.92     10.55 o
   7   1   0       36.75       18.22     10.55 o
   8   1   0        8.12        0.00     11.51 o
   9   1   0     1512.83     1552.91    141.00 o
  10   1   0      385.97      369.28     41.24 o
  -9   2   0       26.11       23.98     27.82 o
  -8   2   0      313.26      343.92     29.25 o
  -7   2   0       95.85       85.52     17.27 o
  -6   2   0      112.95      114.50     17.27 o
  -5   2   0      959.53      991.81     38.10 o
  -4   2   0    10927.96    10733.07    455.90 o
  -3   2   0     5803.54     5765.72    230.88 o
  -2   2   0        0.08       -3.84      3.84 o
  -1   2   0     2906.70     2721.77     82.30 o
   0   2   0     5610.69     5413.23    186.90 o
   2   2   0     1741.29     1603.27     66.81 o
   3   2   0     4207.33     4020.87    139.08 o
   4   2   0    21070.69    20309.61    771.18 o
   5   2   0     2457.21     2463.17    102.63 o
   6   2   0       48.15       50.84     12.47 o
   7   2   0      492.79      463.28     25.90 o
   8   2   0      814.09      862.30     45.08 o
   9   2   0      181.60      120.86     19.18 o
  10   2   0      119.53      145.79     24.94 o
  -8   3   0        1.68        5.44      6.01 o
  -7   3   0      182.16      185.17     13.20 o
  -6   3   0      188.96      213.23     22.54 o
  -5   3   0      552.14      599.75     21.71 o
  -4   3   0       35.46       42.75      7.19 o
  -3   3   0     1234.93     1188.71     42.62 o
  -2   3   0     9530.76     9174.78    298.60 o
  -1   3   0    12991.54    12168.14    332.18 o
   0   3   0        4.25       -3.36      4.75 o
   1   3   0       23.35        1.34      5.28 o
   2   3   0     7243.95     7035.58    294.85 o
   3   3   0     1542.60     1520.18     67.60 o
   4   3   0        0.12        7.67      3.84 o
   5   3   0     7103.31     7174.64    322.28 o
   6   3   0      604.70      608.12     31.65 o
   7   3   0        2.06      -12.47     12.47 o
   8   3   0       89.04       98.80     16.31 o
   9   3   0      413.87      422.04     33.57 o
  10   3   0       99.12       90.16     18.22 o
  -8   4   0      758.56      789.56     71.64 o
  -7   4   0     1438.74     1478.20     66.37 o
  -6   4   0      247.20      242.77     16.31 o
  -5   4   0       58.67       58.19      8.74 o
  -4   4   0      407.10      426.77     23.98 o
  -3   4   0      888.38      907.17     28.02 o
  -2   4   0       58.22       52.75      6.08 o
  -1   4   0     3094.24     2808.49     77.96 o
   0   4   0    14177.80    13522.47    334.67 o
   1   4   0     4181.20     3845.40    105.43 o
   2   4   0      117.98      123.92      6.54 o
   3   4   0      189.27      184.52     13.43 o
   4   4   0     2549.83     2428.73     62.68 o
   5   4   0     1239.04     1306.40     60.43 o
   6   4   0       35.12       29.73      8.63 o
   7   4   0     1034.39     1075.24     52.75 o
   8   4   0     1366.76     1471.38     85.37 o
   9   4   0      428.23      453.69     41.24 o
  10   4   0        1.34       -2.88     20.14 o
  -7   5   0      544.91      481.07     32.54 o
  -6   5   0     1578.52     1676.40     89.94 o
  -5   5   0      380.56      381.42     22.52 o
  -4   5   0       34.98       28.80      8.58 o
  -3   5   0      937.52      977.89     37.01 o
  -2   5   0     1196.91     1207.50     36.24 o
  -1   5   0      609.25      575.53     17.51 o
   0   5   0       71.68       76.58      6.42 o
   1   5   0     3254.04     3187.50     88.49 o
   2   5   0     8773.86     8436.06    276.42 o
   3   5   0     1368.80     1360.86     43.94 o
   4   5   0       90.71      103.52      6.71 o
   5   5   0      104.37      112.22      7.67 o
   6   5   0       11.58       18.22      3.84 o
   7   5   0       22.56       22.06     11.51 o
   8   5   0      174.56      152.51     16.31 o
   9   5   0     1682.95     1726.52    126.61 o
  10   5   0      288.47      291.59     29.73 o
  -7   6   0      486.41      419.86     48.43 o
  -6   6   0       98.36       87.02     11.31 o
  -5   6   0       34.01       28.00      8.63 o
  -4   6   0     2504.37     2684.41    122.30 o
  -3   6   0     4012.47     4084.30    141.74 o
  -2   6   0      147.36      146.08      8.46 o
  -1   6   0        1.04        2.54     10.55 o
   0   6   0       16.18       23.04      5.43 o
   1   6   0     1427.70     1386.50     36.96 o
   2   6   0        1.06        6.71      4.07 o
   3   6   0     4484.61     4512.72    139.61 o
   4   6   0     4700.46     4695.85    110.99 o
   5   6   0      825.70      845.24     24.10 o
   6   6   0        0.88       -4.80      4.80 o
   7   6   0       84.73       83.45      5.76 o
   8   6   0      655.50      794.20     47.00 o
   9   6   0      236.96      235.96     24.94 o
  10   6   0        9.03       10.55     17.27 o
  -6   7   0       91.61       99.31     37.89 o
  -5   7   0        1.58        7.87     10.55 o
  -4   7   0        0.48       -5.80     14.87 o
  -3   7   0     1896.85     1942.10     81.56 o
  -2   7   0     4806.90     4878.64    157.05 o
  -1   7   0      803.70      850.94     27.46 o
   0   7   0      405.75      418.84     13.56 o
   1   7   0      850.11      866.47     33.57 o
   2   7   0     2515.02     2602.15     94.00 o
   3   7   0       59.54       59.37      5.46 o
   4   7   0       33.42       28.19      9.24 o
   5   7   0     1287.17     1317.02     33.63 o
   6   7   0     2898.89     3096.22     91.12 o
   7   7   0      173.77      165.94     10.55 o
   8   7   0        6.73       23.98      9.59 o
   9   7   0       10.84       11.51     11.51 o
  -5   8   0       20.15       29.04     10.98 o
  -4   8   0       26.91       20.24      9.73 o
  -3   8   0     1644.95     1674.44     94.06 o
  -2   8   0       98.92       85.50      7.60 o
  -1   8   0      110.09      110.80     10.55 o
   0   8   0     1282.91     1365.33     41.22 o
   1   8   0     2333.56     2386.20     82.75 o
   2   8   0        0.29       20.04     11.99 o
   3   8   0        1.85       -4.38      5.34 o
   4   8   0        7.21       25.02      8.12 o
   5   8   0      393.20      373.85     19.79 o
   6   8   0      134.78      150.59     14.39 o
   7   8   0     1341.06     1358.19     49.88 o
   8   8   0      604.75      596.61     27.82 o
   9   8   0      283.28      244.59     34.53 o
  -5   9   0       91.80       81.86     34.03 o
  -4   9   0       76.94       52.95     15.35 o
  -3   9   0      293.04      287.12     24.96 o
  -2   9   0      362.75      352.91     19.51 o
  -1   9   0        1.93       -1.78      7.67 o
   0   9   0        0.48        4.16     10.07 o
   1   9   0     1894.13     1927.71     83.02 o
   2   9   0     5611.39     5969.69    198.41 o
   3   9   0      767.31      732.41     36.45 o
   4   9   0       11.17       18.58      8.27 o
   5   9   0       17.10       38.62     12.67 o
   6   9   0      681.81      738.57     37.41 o
   7   9   0      151.13      145.79     16.31 o
   8   9   0        0.03       -0.96      6.71 o
   9   9   0      198.99      159.22     37.41 o
  -4  10   0      661.01      578.38     75.77 o
  -3  10   0     1212.89     1357.25     89.68 o
  -2  10   0       62.89       65.36     10.81 o
  -1  10   0       45.72       28.51      9.68 o
   0  10   0       10.74       -6.79      8.74 o
   1  10   0      778.23      751.02     35.02 o
   2  10   0       15.03       23.50      8.38 o
   3  10   0      392.49      377.87     25.37 o
   4  10   0      141.64      142.83     13.51 o
   5  10   0      719.21      683.28     47.72 o
   6  10   0       24.83       25.90     15.35 o
   7  10   0      134.51      122.77     17.27 o
   8  10   0        0.56       -1.92     13.43 o
  -2  11   0      999.17     1009.92     76.20 o
  -1  11   0      106.15       82.96     12.53 o
   0  11   0       22.29       35.95      9.14 o
   1  11   0      214.06      219.49     19.87 o
   2  11   0      501.16      520.24     30.41 o
   3  11   0       28.11       10.80     12.67 o
   4  11   0        7.52       16.85     18.22 o
   5  11   0      878.00      944.33     63.17 o
   6  11   0     1770.22     1904.93    175.53 o
   7  11   0      199.23      192.79     27.82 o
  -1  12   0      124.72      105.33     24.46 o
   0  12   0      541.89      528.40     37.79 o
   1  12   0      701.71      721.31     45.08 o
   2  12   0       73.87       80.39     10.79 o
   3  12   0        4.75        3.19     11.89 o
   4  12   0        6.01       29.98     15.35 o
   5  12   0       63.32       57.06     50.36 o
   6  12   0        1.87       19.18     17.27 o
   2  13   0      813.16      791.24     69.56 o
   3  13   0      112.28      114.63     21.20 o
   4  13   0        0.05       -3.84     17.27 o
  -3 -13   1       63.92       57.05     21.29 o
  -2 -13   1       15.06       31.20     19.11 o
  -6 -12   1      654.31      647.44     68.10 o
  -5 -12   1       28.53       15.35     15.35 o
  -4 -12   1       75.99       46.56     14.90 o
  -3 -12   1       30.15       19.36     18.70 o
  -2 -12   1     1194.17     1179.08     73.88 o
  -1 -12   1      986.03     1017.49     57.49 o
   0 -12   1        0.19       -6.71     12.89 o
   1 -12   1       56.83       61.78     11.51 o
  -7 -11   1      463.65      441.22     38.37 o
  -6 -11   1      233.71      285.83     32.61 o
  -5 -11   1      243.53      196.63     22.06 o
  -4 -11   1      157.58      132.00     16.50 o
  -3 -11   1       14.51       17.90     26.86 o
  -2 -11   1        1.99       18.75      7.10 o
  -1 -11   1      279.91      290.08     34.05 o
   0 -11   1      385.71      390.13     23.28 o
   1 -11   1       60.82       42.36     10.55 o
   2 -11   1       12.99        2.29     11.03 o
  -8 -10   1       32.87       44.12     15.35 o
  -7 -10   1       50.15       19.18     10.55 o
  -6 -10   1      704.73      770.22     46.04 o
  -5 -10   1      946.00      922.73     66.18 o
  -4 -10   1        0.19       11.42     12.95 o
  -3 -10   1      303.50      302.33     21.58 o
  -2 -10   1     1627.73     1743.08     71.97 o
  -1 -10   1      692.94      731.29     34.21 o
   0 -10   1       34.44       29.63      8.99 o
   1 -10   1        0.59        1.13      7.78 o
   2 -10   1      835.88      903.19     46.74 o
   3 -10   1      893.51      902.64     59.73 o
   4 -10   1        7.28        3.84     23.98 o
  -9  -9   1      106.23      158.26     37.41 o
  -8  -9   1      454.65      500.69     34.53 o
  -7  -9   1      104.61      106.47     14.39 o
  -6  -9   1        5.48       20.14     10.55 o
  -5  -9   1      269.03      284.88     21.10 o
  -4  -9   1      710.86      729.48     35.22 o
  -3  -9   1     1967.44     2048.15     86.98 o
  -2  -9   1      173.83      150.80      9.59 o
  -1  -9   1     1538.61     1580.83     53.89 o
   0  -9   1      130.68      141.56     10.17 o
   1  -9   1       21.21       10.87      7.81 o
   2  -9   1        7.30       15.17      7.67 o
   3  -9   1      474.30      503.75     31.73 o
   4  -9   1      673.90      661.01     45.58 o
   5  -9   1        9.67        0.69     27.62 o
  -9  -8   1      910.16      908.34    100.71 o
  -8  -8   1      201.38      188.00     21.10 o
  -7  -8   1       53.17       36.45     11.51 o
  -6  -8   1      109.72       82.49     12.47 o
  -5  -8   1       77.33       60.43     11.51 o
  -4  -8   1       21.68       25.54     10.60 o
  -3  -8   1      395.56      395.05     44.12 o
  -2  -8   1     1940.02     2010.84     54.82 o
  -1  -8   1     2334.82     2420.32     77.21 o
   0  -8   1       16.22       20.14      6.10 o
   1  -8   1      813.66      831.80     31.11 o
   2  -8   1      827.87      847.99     33.32 o
   3  -8   1      473.30      430.28     29.43 o
   4  -8   1       13.46       20.21      8.69 o
   5  -8   1        1.21       -0.17      7.43 o
  -9  -7   1      270.61      222.53     26.86 o
  -8  -7   1      934.45      899.71     54.67 o
  -7  -7   1      699.63      722.26     32.61 o
  -6  -7   1       93.55       97.84     13.43 o
  -5  -7   1      851.80      901.63     48.92 o
  -4  -7   1     3077.83     3127.89    115.44 o
  -3  -7   1      453.27      419.39     24.46 o
  -2  -7   1       49.61       52.47      5.91 o
  -1  -7   1      300.21      280.48     11.47 o
   0  -7   1     2461.28     2519.00     73.06 o
   1  -7   1     1624.29     1612.19     47.46 o
   2  -7   1       29.23       32.25      6.91 o
   3  -7   1     1400.49     1391.42     66.96 o
   4  -7   1      313.27      275.06     25.72 o
   5  -7   1        3.38       -6.42      6.42 o
   6  -7   1       10.37      -10.24     14.90 o
 -10  -6   1      122.00       62.35     18.22 o
  -9  -6   1      139.04      134.28     15.35 o
  -8  -6   1       34.91       24.94     10.55 o
  -7  -6   1       17.74       10.55      4.80 o
  -6  -6   1      326.58      327.08     13.43 o
  -5  -6   1     3308.32     3407.00     95.92 o
  -4  -6   1      228.03      262.81     16.31 o
  -3  -6   1     1972.14     2034.54     62.06 o
  -2  -6   1       20.17       20.31      4.19 o
  -1  -6   1       26.35       40.26      4.79 o
   0  -6   1       65.76       76.54      6.42 o
   1  -6   1     1204.07     1188.92     33.33 o
   2  -6   1     2665.40     2692.37     85.63 o
   3  -6   1      997.09     1070.96     38.63 o
   4  -6   1       31.08       30.48     18.70 o
   5  -6   1      805.44      817.23     45.32 o
   6  -6   1      282.05      281.73     33.83 o
   7  -6   1       71.84       60.87     26.86 o
 -10  -5   1       77.51       45.08     17.27 o
  -9  -5   1      151.05      131.41     19.18 o
  -8  -5   1     1390.22     1398.48     93.04 o
  -7  -5   1       99.73       91.12     11.51 o
  -6  -5   1      188.83      168.82      8.63 o
  -5  -5   1     1351.36     1374.50     43.16 o
  -4  -5   1    13780.56    13538.78    457.53 o
  -3  -5   1     4457.92     4304.56    126.48 o
  -2  -5   1      161.97      172.20     10.29 o
  -1  -5   1     1807.63     1838.16     46.43 o
   0  -5   1     9351.05     8994.65    192.36 o
   1  -5   1     1289.78     1295.86     32.17 o
   2  -5   1       39.79       29.08      6.34 o
   3  -5   1      111.92      112.93     23.50 o
   4  -5   1     2702.67     2802.22    105.47 o
   5  -5   1      814.19      880.69     40.77 o
   6  -5   1      329.38      299.35     16.98 o
   7  -5   1      472.58      410.61     43.15 o
 -10  -4   1      183.24      137.16     23.02 o
  -9  -4   1     2355.96     2676.10    137.16 o
  -8  -4   1      178.91      178.41     14.39 o
  -7  -4   1      242.64      241.71     16.31 o
  -6  -4   1       18.97       24.94     10.55 o
  -5  -4   1     2053.28     2164.86     61.39 o
  -4  -4   1      564.72      569.75     19.18 o
  -3  -4   1     1563.33     1511.66     49.88 o
  -2  -4   1      519.75      527.28     22.33 o
  -1  -4   1     2836.07     2756.33     79.04 o
   0  -4   1     1378.39     1406.19     31.11 o
   1  -4   1     5089.27     4841.83    120.59 o
   2  -4   1      732.70      770.46     23.39 o
   3  -4   1        0.90        8.81     16.31 o
   4  -4   1       21.02       20.48      6.21 o
   5  -4   1     1100.61     1105.46     58.99 o
   6  -4   1     1126.99     1119.52     81.53 o
   7  -4   1      239.40      210.01     28.30 o
   8  -4   1       26.08      -16.31     36.45 o
 -10  -3   1        0.11       37.41     22.06 o
  -9  -3   1       98.48       65.22     18.22 o
  -8  -3   1     1480.49     1485.77     83.45 o
  -7  -3   1     1518.90     1588.40     75.77 o
  -6  -3   1      138.79      128.53     13.43 o
  -5  -3   1     2171.86     2107.31     89.20 o
  -4  -3   1     9178.43     8799.49    360.65 o
  -3  -3   1      355.19      359.69     12.47 o
  -2  -3   1      133.53      113.00      7.81 o
  -1  -3   1        2.09       -6.21      6.21 o
   0  -3   1    50994.58    46216.98   2828.61 o
   1  -3   1    12640.86    12030.49    336.01 o
   2  -3   1      244.53      231.97     26.38 o
   3  -3   1        6.24        0.00      3.43 o
   4  -3   1     3672.94     3702.14    121.42 o
   5  -3   1     1544.97     1571.38     58.98 o
   6  -3   1        9.46        0.41      4.60 o
   7  -3   1       25.32       18.49      5.76 o
   8  -3   1      534.26      507.33     33.43 o
 -10  -2   1      139.45      136.20     23.98 o
  -9  -2   1      233.05      252.26     26.86 o
  -8  -2   1       12.97       -7.67     10.55 o
  -7  -2   1      212.76      235.00     18.22 o
  -6  -2   1     1261.55     1330.38     59.47 o
  -5  -2   1     8705.55     8748.65    394.22 o
  -4  -2   1     1863.93     1890.54     75.77 o
  -3  -2   1       30.13       21.10      3.84 o
  -2  -2   1     1925.16     1965.62     59.54 o
   0  -2   1      154.01      205.26     30.69 o
   1  -2   1     3248.60     3122.31    101.20 o
   2  -2   1     1784.96     1828.25     64.53 o
   3  -2   1     1434.68     1435.17     48.75 o
   4  -2   1       17.29       29.88      8.13 o
   5  -2   1     5422.46     5595.58    163.85 o
   6  -2   1      371.82      382.12     22.06 o
   7  -2   1       25.38       13.62      6.68 o
   8  -2   1       71.62       59.83      6.68 o
   9  -2   1      373.10      359.69     55.63 o
 -10  -1   1      350.14      292.55     30.69 o
  -9  -1   1       30.27       -8.63     14.39 o
  -8  -1   1      837.42      816.26     60.43 o
  -7  -1   1       16.35       12.47     14.39 o
  -6  -1   1       99.03      100.71     13.43 o
  -5  -1   1      124.59      123.73     23.02 o
  -4  -1   1    11702.76    11292.39    710.75 o
  -3  -1   1     6709.20     6314.16    248.56 o
  -2  -1   1      134.04      163.96      7.98 o
  -1  -1   1     1169.62     1244.05     48.92 o
   1  -1   1     5909.61     5630.37    341.47 o
   2  -1   1       35.79       37.66     15.35 o
   3  -1   1      597.68      603.99     25.90 o
   4  -1   1     7076.31     6733.60    195.79 o
   5  -1   1     3994.53     4014.48    123.14 o
   6  -1   1       79.69       61.58      6.21 o
   7  -1   1       63.91       54.67     11.51 o
   8  -1   1      560.47      545.00     28.79 o
   9  -1   1      243.38      185.12     23.02 o
  -9   0   1      766.77      718.42     68.10 o
  -8   0   1      201.61      183.20     23.02 o
  -7   0   1      483.75      467.12     25.90 o
  -6   0   1      409.43      419.80     19.61 o
  -5   0   1      496.14      501.74     19.81 o
  -4   0   1      440.06      460.64     16.98 o
  -3   0   1      402.89      376.86     15.42 o
  -2   0   1     3804.79     3698.75    117.10 o
  -1   0   1     3388.79     3457.61    139.02 o
   1   0   1     3271.85     3182.47    126.48 o
   2   0   1      886.63      960.17     28.34 o
   3   0   1      287.83      328.56     10.60 o
   4   0   1       59.78       65.22     15.35 o
   5   0   1     4081.70     4099.73    119.77 o
   6   0   1      595.48      657.57     55.63 o
   7   0   1      115.68       87.29     14.39 o
   8   0   1      175.94      123.73     20.14 o
   9   0   1     1340.82     1318.87    118.94 o
  -9   1   1       30.63       36.45     13.43 o
  -8   1   1      674.85      666.62     29.90 o
  -7   1   1     2828.88     2852.63    112.46 o
  -6   1   1     1351.79     1387.29     48.74 o
  -5   1   1      178.14      196.02     38.37 o
  -4   1   1     1159.61     1166.54     50.53 o
  -3   1   1      333.59      275.01     16.11 o
  -2   1   1        0.85        4.02     10.11 o
   1   1   1     1703.26     1796.39     70.44 o
   2   1   1      217.15      239.96      8.05 o
   3   1   1     3213.00     3012.48    108.19 o
   4   1   1    13241.49    13298.03    581.26 o
   5   1   1     1165.38     1206.64     61.39 o
   6   1   1        0.04        3.84      8.63 o
   7   1   1       22.18        6.71     11.51 o
   8   1   1     1182.32     1372.58     81.53 o
   9   1   1      804.02      806.67     52.75 o
  10   1   1       42.51       35.49     20.14 o
  -9   2   1        8.17      -10.55     13.43 o
  -8   2   1        0.09       -0.96     11.03 o
  -7   2   1      226.76      224.91     15.68 o
  -6   2   1     2147.73     2173.98     91.64 o
  -5   2   1     1913.57     2051.12     78.93 o
  -4   2   1      183.41      188.07     21.10 o
  -3   2   1     2572.45     2548.52     82.51 o
  -2   2   1     1835.23     1772.21     57.34 o
  -1   2   1      330.88      324.36     12.95 o
   2   2   1     8901.00     8375.54    320.79 o
   3   2   1     2690.92     2499.89     98.85 o
   4   2   1       91.40       98.80     10.55 o
   5   2   1     2620.01     2739.41    112.22 o
   6   2   1      961.87     1061.81     46.04 o
   7   2   1        1.01      -15.35     15.35 o
   8   2   1        0.42       -7.67      7.67 o
   9   2   1      601.66      565.91     46.04 o
  10   2   1      548.94      458.49     48.92 o
  -8   3   1      501.72      528.07     29.27 o
  -7   3   1      843.84      877.51     85.85 o
  -6   3   1       26.04       27.90      7.60 o
  -5   3   1      139.99      123.87     10.74 o
  -4   3   1     1806.00     1888.33     67.97 o
  -3   3   1    10047.54     9763.54    289.28 o
  -2   3   1      448.99      394.83     15.08 o
  -1   3   1     1385.03     1289.17     34.57 o
   0   3   1       21.78        9.29     15.83 o
   1   3   1     2210.60     2054.40     57.96 o
   2   3   1        5.79       -8.30      8.30 o
   3   3   1     4461.85     4333.05    180.80 o
   4   3   1     6370.49     6377.94    217.21 o
   5   3   1     3733.53     3784.91    145.79 o
   6   3   1       15.69        9.59     11.51 o
   7   3   1      682.65      739.53     36.45 o
   8   3   1     1231.15     1287.22     73.86 o
   9   3   1      293.76      358.73     30.69 o
  10   3   1       43.77       30.69     16.31 o
  -8   4   1      272.22      213.20     16.68 o
  -7   4   1      106.72       73.14     10.29 o
  -6   4   1      560.42      620.36     42.20 o
  -5   4   1       90.77      103.07     10.29 o
  -4   4   1      217.41      200.66     16.31 o
  -3   4   1     1264.80     1248.35     51.07 o
  -2   4   1     9003.41     8742.85    282.24 o
  -1   4   1     3709.96     3606.55     90.00 o
   0   4   1      306.74      310.64      9.42 o
   1   4   1     3815.84     3662.71    101.19 o
   2   4   1    10470.38    10247.41    291.34 o
   3   4   1      537.80      597.20     38.85 o
   4   4   1       16.58        7.56      8.46 o
   5   4   1      126.61      135.76      6.21 o
   6   4   1     2278.04     2352.86     94.96 o
   7   4   1      945.01     1008.10     47.00 o
   8   4   1      113.71      113.18     15.35 o
   9   4   1      336.32      299.26     33.57 o
  10   4   1      151.15       92.08     23.02 o
  -7   5   1     2442.25     2558.66    163.98 o
  -6   5   1      430.00      478.39     31.57 o
  -5   5   1       74.04       70.70     10.45 o
  -4   5   1        6.02       12.10      8.13 o
  -3   5   1     1496.13     1552.18     47.70 o
  -2   5   1      406.79      384.72     13.56 o
  -1   5   1        8.72        8.21      9.11 o
   0   5   1     1983.40     1989.05     47.47 o
   1   5   1     6571.43     6348.22    149.85 o
   2   5   1       84.75       88.07      7.26 o
   3   5   1      939.86      928.43     29.93 o
   4   5   1      155.35      173.88     16.79 o
   5   5   1     1081.72     1140.99     42.59 o
   6   5   1       14.93       18.22      4.80 o
   7   5   1      770.60      810.50     43.16 o
   8   5   1      518.30      576.47     34.53 o
   9   5   1      566.03      588.93     43.16 o
  10   5   1        1.52      -12.47     14.39 o
  -7   6   1      167.80      142.19     26.73 o
  -6   6   1      539.42      584.92     37.29 o
  -5   6   1      169.28      177.92     21.10 o
  -4   6   1      387.24      408.43     22.51 o
  -3   6   1     1789.09     1918.68     70.15 o
  -2   6   1     3395.22     3511.93     98.83 o
  -1   6   1      203.80      196.57     11.99 o
   0   6   1       32.34       39.36      6.38 o
   1   6   1     1414.03     1412.24     37.96 o
   2   6   1    14132.04    13720.54    337.29 o
   3   6   1     4124.85     4131.26    113.94 o
   4   6   1        2.92       19.71      6.08 o
   5   6   1      317.85      306.32     21.85 o
   6   6   1     1706.24     1794.62     54.67 o
   7   6   1      296.53      278.16     15.35 o
   8   6   1       28.15       21.10      9.59 o
   9   6   1       19.09       13.43     11.51 o
  10   6   1      300.79      282.96     30.69 o
  -6   7   1       13.38        7.94      9.40 o
  -5   7   1        5.61       28.80      9.52 o
  -4   7   1      718.75      667.53     36.01 o
  -3   7   1     4957.88     5163.32    210.74 o
  -2   7   1      515.97      509.55     26.86 o
  -1   7   1      288.07      278.71     11.53 o
   0   7   1       11.22       14.65      7.37 o
   1   7   1     1218.99     1213.10     37.89 o
   2   7   1      324.32      340.76     26.86 o
   3   7   1      663.58      677.10     35.01 o
   4   7   1      146.86      151.93      8.86 o
   5   7   1     1186.11     1246.60     47.00 o
   6   7   1        0.15        2.40      4.55 o
   7   7   1     1045.97     1088.67     38.37 o
   8   7   1       66.09       60.43     11.51 o
   9   7   1       44.27       50.84     15.35 o
  -5   8   1        6.83       11.53     14.30 o
  -4   8   1       17.45       20.14     10.29 o
  -3   8   1      230.20      215.44     33.09 o
  -2   8   1     3500.77     3724.61    136.29 o
  -1   8   1      924.07      936.29     38.85 o
   0   8   1       13.10       20.90      6.42 o
   1   8   1     1216.10     1276.34     41.36 o
   2   8   1     3203.31     3215.22    108.14 o
   3   8   1      204.60      217.94     12.78 o
   4   8   1      364.04      352.19     13.91 o
   5   8   1      362.61      355.23     18.87 o
   6   8   1     3592.32     3783.43    122.83 o
   7   8   1      503.33      495.89     26.86 o
   8   8   1        0.18        5.76      4.80 o
   9   8   1        4.43        0.00      9.59 o
  -5   9   1       19.23       24.78     26.78 o
  -4   9   1      132.48      136.65     35.49 o
  -3   9   1      384.14      368.52     21.62 o
  -2   9   1       13.77       11.07      8.74 o
  -1   9   1       13.58       10.41      6.91 o
   0   9   1      800.13      790.26     30.18 o
   1   9   1     3426.32     3718.15    133.81 o
   2   9   1      211.06      218.12     10.55 o
   3   9   1       72.76       73.17      9.52 o
   4   9   1       21.85       19.91      6.48 o
   5   9   1      119.61      123.12      6.51 o
   6   9   1       51.85       39.74     10.45 o
   7   9   1      265.49      235.96     22.06 o
   8   9   1      106.43       92.08      6.71 o
   9   9   1       45.90       45.08     23.02 o
  -4  10   1      234.56      201.43     41.24 o
  -3  10   1       45.06       53.47     20.14 o
  -2  10   1      250.74      247.02     18.57 o
  -1  10   1        3.31        6.79      7.81 o
   0  10   1       27.55       24.75      9.59 o
   1  10   1      104.89      115.46     20.14 o
   2  10   1     2553.78     2639.79     95.28 o
   3  10   1      813.85      788.55     47.48 o
   4  10   1       39.47       43.16      7.67 o
   5  10   1       90.90      116.30     14.19 o
   6  10   1      779.55      801.25     46.45 o
   7  10   1      270.15      267.61     33.57 o
   8  10   1       11.49       23.02     11.51 o
  -2  11   1       31.70       14.39     18.22 o
  -1  11   1       65.95       46.41      9.40 o
   0  11   1       50.30       36.12      9.40 o
   1  11   1      266.89      245.03     19.11 o
   2  11   1      108.11      126.51     13.91 o
   3  11   1      104.10       78.05      8.85 o
   4  11   1      260.89      259.94     21.93 o
   5  11   1      421.71      401.54     56.59 o
   6  11   1        1.37       17.31     10.64 o
   7  11   1       60.63       37.41     13.43 o
  -1  12   1      680.45      644.20     60.43 o
   0  12   1       66.02       66.00     13.79 o
   1  12   1       46.95       48.25     13.21 o
   2  12   1       56.97       60.29     14.05 o
   3  12   1       20.20       31.39     17.27 o
   4  12   1        2.76      -10.06     10.38 o
   5  12   1      175.15      170.06     20.22 o
   6  12   1      591.44      634.02     60.43 o
   2  13   1       33.21       40.39     18.85 o
   3  13   1       73.24       48.86     20.73 o
   4  13   1      124.07       96.88     23.02 o
  -6 -12   2       57.43       21.10     18.22 o
  -5 -12   2       23.40       15.35     17.27 o
  -4 -12   2       37.49       51.80     20.14 o
  -3 -12   2       57.42       59.47     20.14 o
  -2 -12   2       42.38       51.08     11.53 o
  -1 -12   2      401.70      344.32     31.58 o
   0 -12   2      348.78      322.08     35.87 o
  -7 -11   2       35.43       40.29     26.86 o
  -6 -11   2      236.22      251.30     26.86 o
  -5 -11   2      243.82      236.92     24.94 o
  -4 -11   2        5.56       -1.92     12.47 o
  -3 -11   2       79.75       59.47     14.39 o
  -2 -11   2      206.97      236.87     21.10 o
  -1 -11   2      139.22      120.96     24.94 o
   0 -11   2        0.02       -5.28      6.78 o
   1 -11   2      296.66      300.22     20.99 o
   2 -11   2      861.24      957.93     60.26 o
  -8 -10   2      319.09      337.63     33.57 o
  -7 -10   2      102.75      115.10     17.27 o
  -6 -10   2       57.61       77.69     19.18 o
  -5 -10   2      242.72      224.45     24.94 o
  -4 -10   2     1919.49     2000.84    150.59 o
  -3 -10   2      641.35      661.83     55.63 o
  -2 -10   2        2.74       -2.48     11.00 o
  -1 -10   2       49.37       78.97     10.07 o
   0 -10   2      227.80      207.96     15.42 o
   1 -10   2       26.13       30.06     23.02 o
   2 -10   2       22.53        8.11     13.91 o
   3 -10   2      701.31      677.59     56.43 o
  -9  -9   2      357.52      254.18     45.08 o
  -8  -9   2       70.13       42.20     12.47 o
  -7  -9   2        4.64        5.76      7.67 o
  -6  -9   2        0.54       16.31     13.43 o
  -5  -9   2      387.20      378.87     31.65 o
  -4  -9   2       88.13       87.29     14.39 o
  -3  -9   2      945.81      900.90     58.51 o
  -2  -9   2      752.49      737.71     29.22 o
  -1  -9   2      481.30      467.55     19.93 o
   0  -9   2       14.33       21.82      7.19 o
   1  -9   2      391.87      395.61     19.25 o
   2  -9   2      378.84      406.41     23.33 o
   3  -9   2      154.50      154.02     15.67 o
   4  -9   2        5.93      -15.36     23.02 o
  -9  -8   2       13.27       39.33     24.94 o
  -8  -8   2     1341.58     1370.66    103.59 o
  -7  -8   2      388.35      407.65     33.57 o
  -6  -8   2       74.21       68.10     12.47 o
  -5  -8   2      295.15      306.94     23.02 o
  -4  -8   2     2487.72     2553.33    131.41 o
  -3  -8   2     1033.45     1028.41     42.20 o
  -2  -8   2       22.92       29.10      6.38 o
  -1  -8   2      630.45      681.86     24.75 o
   0  -8   2     5460.25     5746.31    173.47 o
   1  -8   2     2231.66     2267.49     73.25 o
   2  -8   2       22.95       23.01      6.21 o
   3  -8   2       32.72        7.76     11.03 o
   4  -8   2      227.25      236.24     26.73 o
   5  -8   2      246.71      278.62     42.24 o
  -9  -7   2      872.30      864.22     70.02 o
  -8  -7   2      328.89      338.59     23.98 o
  -7  -7   2       62.75       53.71      7.67 o
  -6  -7   2      173.00      177.45     15.35 o
  -5  -7   2     2050.04     2232.00     85.37 o
  -4  -7   2      440.41      454.65     25.90 o
  -3  -7   2      252.21      227.32     15.35 o
  -2  -7   2       49.69       42.07      9.11 o
  -1  -7   2      130.76      133.89      8.14 o
   0  -7   2      191.78      210.34      9.50 o
   1  -7   2     2707.01     2671.90     78.33 o
   2  -7   2     2260.47     2285.57     73.53 o
   3  -7   2      467.09      416.11     24.06 o
   4  -7   2       39.88       55.44     17.74 o
   5  -7   2      185.46      217.05     24.42 o
   6  -7   2      102.60       83.45     29.73 o
 -10  -6   2       36.40       54.67     39.33 o
  -9  -6   2       76.81       78.65     13.43 o
  -8  -6   2      567.29      588.93     33.57 o
  -7  -6   2      165.10      146.75     10.55 o
  -6  -6   2       72.88       72.90      5.76 o
  -5  -6   2      432.01      419.16     23.02 o
  -4  -6   2     9384.43     9544.77    389.43 o
  -3  -6   2     2734.38     2833.41    107.43 o
  -2  -6   2      231.54      231.52     13.91 o
  -1  -6   2       27.40       40.04      7.72 o
   0  -6   2     6087.49     6122.02    170.76 o
   1  -6   2     4860.18     4928.64    145.34 o
   2  -6   2       40.50       32.99      4.37 o
   3  -6   2      256.82      251.44     13.80 o
   4  -6   2     2574.67     2716.58    120.24 o
   5  -6   2     1696.62     1666.16    120.39 o
   6  -6   2        2.76       18.76     27.34 o
   7  -6   2        0.35       -0.02     20.62 o
 -10  -5   2      149.16      109.35     19.18 o
  -9  -5   2      640.37      658.00     50.84 o
  -8  -5   2      281.74      291.59     24.94 o
  -7  -5   2      270.68      345.30     23.02 o
  -6  -5   2       17.16       33.57      5.76 o
  -5  -5   2      984.92      987.95     35.49 o
  -4  -5   2     2202.16     2396.98     89.20 o
  -3  -5   2      524.03      508.36     23.02 o
  -2  -5   2      612.55      614.83     29.73 o
  -1  -5   2     2519.98     2504.14     69.14 o
   0  -5   2       33.73       40.90      6.71 o
   1  -5   2     1698.47     1680.67     43.57 o
   2  -5   2      523.66      496.75     17.89 o
   3  -5   2       18.69       27.24      8.15 o
   4  -5   2      135.64       96.00     17.21 o
   5  -5   2     3115.83     3378.37    169.58 o
   6  -5   2     1489.70     1449.89    113.61 o
   7  -5   2        2.43       13.91     13.10 o
 -10  -4   2      176.73      151.55     23.98 o
  -9  -4   2       16.48        4.80     12.47 o
  -8  -4   2     1177.14     1183.62     83.45 o
  -7  -4   2      523.84      568.79     26.86 o
  -6  -4   2        2.87        7.67      3.84 o
  -5  -4   2      129.70      145.79      7.67 o
  -4  -4   2     3117.68     3095.26    103.59 o
  -3  -4   2     1407.56     1366.83     55.63 o
  -2  -4   2       66.26       39.33      6.71 o
  -1  -4   2     4830.38     4638.92    149.70 o
   0  -4   2    21726.76    20543.28    551.32 o
   1  -4   2     6550.32     6321.34    152.78 o
   2  -4   2       52.60       54.69      3.90 o
   3  -4   2       12.88       16.09      7.19 o
   4  -4   2     1799.05     1922.73     89.68 o
   5  -4   2     2105.40     2283.76     85.48 o
   6  -4   2       21.36        6.47     18.70 o
   7  -4   2      163.11      172.81     23.02 o
   8  -4   2      576.28      591.81     92.08 o
 -10  -3   2       67.92       23.02     17.27 o
  -9  -3   2      310.51      279.12     25.90 o
  -8  -3   2      128.93       95.92     12.47 o
  -7  -3   2      265.01      288.71     19.18 o
  -6  -3   2     1341.34     1343.81     63.31 o
  -5  -3   2     2812.28     2968.65     98.80 o
  -4  -3   2      161.04      151.55      7.67 o
  -3  -3   2     1151.53     1121.31     31.00 o
  -2  -3   2        3.25       -2.88      8.63 o
  -1  -3   2      616.54      534.70     31.65 o
   0  -3   2     2371.08     2415.98     93.24 o
   1  -3   2     8042.14     7817.02    239.95 o
   2  -3   2     4230.65     4356.06    146.09 o
   3  -3   2       17.70        5.14      6.66 o
   4  -3   2       69.87       81.31     15.83 o
   5  -3   2      897.19      885.69     44.33 o
   6  -3   2      282.67      291.34     31.65 o
   7  -3   2        4.53      -10.55     21.10 o
   8  -3   2       20.60       -1.35     21.10 o
 -10  -2   2       50.09       46.04     15.35 o
  -9  -2   2        8.76       -2.88     10.55 o
  -8  -2   2      343.78      352.98     33.57 o
  -7  -2   2      977.04      948.63     52.75 o
  -6  -2   2      773.71      768.30     32.61 o
  -5  -2   2       57.41       98.80     15.35 o
  -4  -2   2     7480.07     7436.69    221.22 o
  -3  -2   2     6007.98     5859.13    179.39 o
  -2  -2   2     2005.10     2040.36     67.06 o
  -1  -2   2      817.95      830.48     33.89 o
   0  -2   2     6473.92     6095.87    205.32 o
   1  -2   2     9612.43     9108.14    346.67 o
   2  -2   2      430.17      397.82     19.36 o
   3  -2   2     2745.15     2715.69    108.43 o
   4  -2   2    14222.60    14364.61    416.60 o
   5  -2   2     3121.52     3032.90     98.46 o
   6  -2   2       59.92       57.61      5.15 o
   7  -2   2      118.12      113.19      9.59 o
   8  -2   2      186.12      196.58     17.27 o
   9  -2   2      441.69      394.22     59.47 o
  -9  -1   2       28.38       25.90     14.39 o
  -8  -1   2        1.32       -0.96     10.55 o
  -7  -1   2      256.93      231.16     19.18 o
  -6  -1   2     1463.19     1526.05     87.29 o
  -5  -1   2      955.98      961.76     45.99 o
  -4  -1   2      253.81      250.57     10.60 o
  -3  -1   2     3493.04     3262.98     95.73 o
  -2  -1   2    15471.42    14248.55    431.50 o
   0  -1   2        1.29       18.53      7.10 o
   2  -1   2      317.52      273.12     11.18 o
   3  -1   2     3881.94     3951.56    150.12 o
   4  -1   2        4.69        2.16      3.64 o
   5  -1   2     3561.14     3501.68    119.82 o
   6  -1   2     1707.98     1746.71     58.73 o
   7  -1   2       31.66       31.86      7.46 o
   8  -1   2       12.34       10.61      5.30 o
   9  -1   2      177.09      188.00     39.33 o
  -9   0   2        0.38      -16.31     16.31 o
  -8   0   2      638.33      608.12     43.16 o
  -7   0   2     2601.75     2662.68    125.37 o
  -6   0   2      197.67      186.69     13.32 o
  -5   0   2        0.48       -5.76      5.76 o
  -4   0   2      238.50      251.28     13.07 o
  -3   0   2     6243.30     5894.62    177.49 o
  -2   0   2     3314.51     3110.49    103.10 o
  -1   0   2     4255.13     4064.99    251.30 o
   0   0   2    14830.75    13005.25    574.30 o
   2   0   2      493.76      469.18     18.95 o
   3   0   2       63.69       49.60      3.68 o
   4   0   2     1279.21     1220.32     63.76 o
   5   0   2     4258.49     4330.67    142.76 o
   6   0   2       23.33       45.04     17.74 o
   7   0   2      774.15      817.13     47.48 o
   8   0   2     1201.04     1161.56     76.73 o
   9   0   2      492.67      445.06     47.00 o
  -9   1   2       26.79       17.27     19.18 o
  -8   1   2      159.55      141.22     17.27 o
  -7   1   2      312.62      295.25     50.36 o
  -6   1   2     2213.97     2180.53     75.51 o
  -5   1   2      585.25      601.98     25.95 o
  -4   1   2      186.18      182.49     10.07 o
  -3   1   2     2538.21     2430.07    104.19 o
  -2   1   2     6725.34     6417.64    262.19 o
  -1   1   2     3253.65     3145.14    136.20 o
   0   1   2     5898.62     5609.94    190.10 o
   2   1   2    29136.66    26023.73    795.78 o
   3   1   2     1618.45     1581.72     49.17 o
   4   1   2       46.32       49.19      5.66 o
   5   1   2      169.03      177.17      9.82 o
   6   1   2      287.78      275.28     18.22 o
   7   1   2      578.89      590.85     33.57 o
   8   1   2      222.92      218.69     21.10 o
   9   1   2      812.58      768.30     77.69 o
  -9   2   2       13.17        8.63     11.51 o
  -8   2   2       73.92       61.79      9.10 o
  -7   2   2     2928.26     3041.63    157.70 o
  -6   2   2     1069.92     1105.89     45.56 o
  -5   2   2      677.13      681.16     34.01 o
  -4   2   2      440.27      441.21     21.89 o
  -3   2   2     6743.05     6587.16    254.24 o
  -2   2   2     4728.67     4472.87    139.97 o
  -1   2   2       47.07       32.10      5.80 o
   1   2   2     4330.82     4142.23    124.91 o
   2   2   2      519.65      469.31     15.40 o
   3   2   2     4231.31     4101.31    141.19 o
   4   2   2     2455.42     2405.89     75.94 o
   5   2   2     1088.04     1080.03     46.04 o
   6   2   2      281.54      278.16     17.27 o
   7   2   2      242.22      210.06     17.27 o
   8   2   2      259.99      238.84     23.98 o
   9   2   2      300.46      276.24     26.86 o
  10   2   2        0.27        0.00     17.27 o
  -8   3   2       43.27       39.34      8.99 o
  -7   3   2      125.42      140.99     12.47 o
  -6   3   2     1494.25     1521.23     69.50 o
  -5   3   2        7.64       21.16     10.60 o
  -4   3   2      354.10      348.83     17.74 o
  -3   3   2     1940.89     1939.04     61.51 o
  -2   3   2    21588.47    20808.42    603.43 o
  -1   3   2     2706.80     2516.45     71.44 o
   0   3   2      199.06      182.46      7.37 o
   1   3   2      117.73       99.87      7.10 o
   2   3   2     6528.80     6232.65    259.02 o
   3   3   2     6719.12     6602.39    202.75 o
   4   3   2       60.21       57.31      5.80 o
   5   3   2     1653.86     1685.85     55.85 o
   6   3   2     3933.17     4087.05    182.24 o
   7   3   2      429.98      421.08     23.98 o
   8   3   2       27.51       23.98     11.51 o
   9   3   2        0.65      -10.55     12.47 o
  10   3   2      223.77      224.45     35.49 o
  -8   4   2      460.97      437.13     27.78 o
  -7   4   2     1176.00     1270.58     97.36 o
  -6   4   2       40.71       51.04     10.11 o
  -5   4   2       12.34       -8.73      8.73 o
  -4   4   2      436.76      437.60     22.54 o
  -3   4   2     7768.56     7763.70    261.24 o
  -2   4   2     2453.82     2413.31     82.24 o
  -1   4   2      365.87      357.58     11.18 o
   0   4   2      178.58      165.48     28.30 o
   1   4   2     5924.54     5558.45    152.13 o
   2   4   2     2073.64     1988.86     60.84 o
   3   4   2      549.94      564.19     23.71 o
   4   4   2      364.01      363.71     16.31 o
   5   4   2      463.12      460.54     22.06 o
   6   4   2       48.45       52.75      3.84 o
   7   4   2     2908.53     3167.20    148.67 o
   8   4   2      906.28      929.44     46.04 o
   9   4   2       70.27       85.37     18.22 o
  10   4   2       68.10       70.98     20.14 o
  -7   5   2       74.16       72.02     12.67 o
  -6   5   2     1215.71     1181.68     76.94 o
  -5   5   2      148.08      159.59     24.94 o
  -4   5   2      250.31      256.12     22.06 o
  -3   5   2        3.29        6.96     16.79 o
  -2   5   2     6147.04     6105.05    165.39 o
  -1   5   2      835.35      827.15     24.12 o
   0   5   2        0.77        0.44      5.76 o
   1   5   2      777.09      720.35     18.70 o
   2   5   2    16825.83    16520.00    501.39 o
   3   5   2     2409.29     2421.34     73.46 o
   4   5   2       70.85       82.48      8.82 o
   5   5   2       60.01       67.14      7.98 o
   6   5   2     2681.53     2794.64    111.03 o
   7   5   2     1163.02     1262.28     52.75 o
   8   5   2       41.52       33.57     11.51 o
   9   5   2      109.47      118.94     18.22 o
  10   5   2      409.80      369.28     41.24 o
  -7   6   2      716.71      740.62     72.89 o
  -6   6   2      299.73      286.93     23.98 o
  -5   6   2       71.86       67.50     11.29 o
  -4   6   2      466.42      435.87     40.29 o
  -3   6   2     3026.19     3166.87    122.55 o
  -2   6   2      613.73      609.97     25.01 o
  -1   6   2       25.35       15.44      6.68 o
   0   6   2      134.66      121.08      6.91 o
   1   6   2     3049.01     3021.64     77.20 o
   2   6   2      990.86     1013.23     27.46 o
   3   6   2      781.99      781.78     27.03 o
   4   6   2      434.03      464.95     19.00 o
   5   6   2      266.21      250.13     16.84 o
   6   6   2       31.51       41.76      8.49 o
   7   6   2      139.80      134.28      9.59 o
   8   6   2       19.28       23.02      8.63 o
   9   6   2       78.46       79.61     17.27 o
  10   6   2        7.41        3.84     15.35 o
  -6   7   2      218.18      213.90     30.21 o
  -5   7   2      646.23      671.69     42.34 o
  -4   7   2      570.96      609.70     34.60 o
  -3   7   2      123.98      153.17     17.98 o
  -2   7   2     1483.87     1515.43     60.57 o
  -1   7   2      373.84      379.21     16.61 o
   0   7   2       92.01       94.79      8.82 o
   1   7   2       99.94      124.35     15.35 o
   2   7   2     2537.19     2574.07     69.81 o
   3   7   2      898.39      891.34     37.47 o
   4   7   2       68.61       57.98     22.06 o
   5   7   2      733.55      736.43     45.08 o
   6   7   2     3812.01     4076.71    137.00 o
   7   7   2     1067.65     1127.03     46.04 o
   8   7   2        9.89        9.59     12.47 o
   9   7   2       38.60       52.75     16.31 o
  -5   8   2        0.21        6.59      9.52 o
  -4   8   2      169.16      157.00     17.74 o
  -3   8   2      651.39      659.39     47.96 o
  -2   8   2       62.52       39.74     13.43 o
  -1   8   2      303.79      297.01     15.35 o
   0   8   2      567.11      567.80     22.03 o
   1   8   2     1694.82     1737.36     49.70 o
   2   8   2      367.61      385.38     13.89 o
   3   8   2      242.19      202.60     19.18 o
   4   8   2       25.20       39.72      8.63 o
   5   8   2      318.91      332.48     16.46 o
   6   8   2       62.78       80.19     14.39 o
   7   8   2      905.49      849.18     68.10 o
   8   8   2      217.75      214.86     10.55 o
   9   8   2       22.94        2.88      9.59 o
  -4   9   2       44.50       35.96     13.60 o
  -3   9   2        0.21       -8.12     21.58 o
  -2   9   2      115.46      103.56     13.48 o
  -1   9   2      781.26      747.79     35.09 o
   0   9   2      184.58      202.88     12.89 o
   1   9   2      566.58      556.03     24.42 o
   2   9   2     1719.38     1855.52     65.38 o
   3   9   2      363.10      359.05     20.91 o
   4   9   2        5.83       -5.21      7.12 o
   5   9   2      156.54      153.67     23.50 o
   6   9   2      706.02      697.30     43.32 o
   7   9   2      481.36      500.62     21.95 o
   8   9   2        1.29       -0.96      4.80 o
   9   9   2      258.51      203.35     33.57 o
  -3  10   2        9.59        4.66     10.69 o
  -2  10   2       40.76       28.78     14.24 o
  -1  10   2      117.22       86.15     11.99 o
   0  10   2      775.59      776.02     43.64 o
   1  10   2      289.33      244.97     15.60 o
   2  10   2       54.09       60.95      8.46 o
   3  10   2      259.81      244.63     20.62 o
   4  10   2     1507.53     1465.13     81.88 o
   5  10   2      494.84      457.84     31.04 o
   6  10   2       87.13       72.59     17.74 o
   7  10   2        1.63        7.56     10.55 o
   8  10   2       33.47       31.65     10.55 o
  -2  11   2      298.35      340.07     28.56 o
  -1  11   2      719.11      733.81     45.10 o
   0  11   2      107.46      105.93     12.53 o
   1  11   2        1.98       -9.67     10.07 o
   2  11   2       54.18       32.89      7.10 o
   3  11   2      498.47      523.62     59.47 o
   4  11   2        7.16       12.16      9.59 o
   5  11   2      258.74      232.69     19.24 o
   6  11   2      492.82      507.69     31.53 o
   7  11   2      264.27      213.90     23.02 o
   0  12   2      749.34      717.78     49.50 o
   1  12   2       45.44       33.08      9.40 o
   2  12   2       26.12       13.43     10.07 o
   3  12   2       11.25        4.93      8.91 o
   4  12   2      399.19      377.71     25.85 o
   5  12   2      245.38      233.41     35.01 o
   6  12   2       52.95       76.73     21.10 o
  -6 -12   3       11.33      -14.39     14.39 o
  -5 -12   3        8.39        7.67     16.31 o
  -4 -12   3        4.15       24.94     15.35 o
  -3 -12   3      194.77      197.59     26.86 o
  -2 -12   3      503.20      493.60     41.25 o
  -1 -12   3      858.03      879.12     63.70 o
   0 -12   3       47.23       72.87     16.11 o
  -7 -11   3      641.31      651.28     47.96 o
  -6 -11   3       38.98       76.73     19.18 o
  -5 -11   3      149.01      161.14     21.10 o
  -4 -11   3      861.87      825.85     78.65 o
  -3 -11   3      173.16      186.08     25.90 o
  -2 -11   3        7.48       16.90     11.03 o
  -1 -11   3       17.43        9.11      8.82 o
   0 -11   3     1541.68     1591.35     99.75 o
   1 -11   3     1433.51     1504.33    107.10 o
   2 -11   3        2.04        5.78      9.98 o
  -8 -10   3      107.20      125.65     42.20 o
  -7 -10   3       74.81       28.78     13.43 o
  -6 -10   3       78.99       80.57     16.31 o
  -5 -10   3     1177.64     1240.22     96.88 o
  -4 -10   3      828.57      890.12     57.55 o
  -3 -10   3      194.84      158.26     16.31 o
  -2 -10   3        0.92       10.76      7.60 o
  -1 -10   3       56.26       61.61     10.50 o
   0 -10   3      109.78      126.46     11.51 o
   1 -10   3      303.19      332.41     32.13 o
   2 -10   3     1025.00     1073.57     69.12 o
   3 -10   3      338.51      317.56     37.96 o
  -8  -9   3      342.33      342.43     28.78 o
  -7  -9   3        8.44       20.14     12.47 o
  -6  -9   3       41.09       31.65     14.39 o
  -5  -9   3      151.49      133.33     15.35 o
  -4  -9   3     3504.54     3705.30    190.88 o
  -3  -9   3     3929.75     4151.32    242.67 o
  -2  -9   3       59.34       48.95     10.07 o
  -1  -9   3       24.26       19.11      8.46 o
   0  -9   3      674.96      687.12     42.68 o
   1  -9   3      801.81      869.31     35.83 o
   2  -9   3       13.29        0.88      8.16 o
   3  -9   3       27.31       41.50     17.27 o
   4  -9   3      714.53      709.07     60.18 o
  -9  -8   3      623.17      550.57     61.39 o
  -8  -8   3      581.58      598.53     46.04 o
  -7  -8   3       66.34       59.47     12.47 o
  -6  -8   3       35.31       42.20     11.51 o
  -5  -8   3       28.48        6.71      9.59 o
  -4  -8   3      569.57      603.32     37.41 o
  -3  -8   3      139.46      138.12     17.27 o
  -2  -8   3      443.25      472.27     20.97 o
  -1  -8   3     1410.55     1440.46     60.86 o
   0  -8   3      359.06      383.17     23.98 o
   1  -8   3      965.23      980.88     41.33 o
   2  -8   3       56.53       53.37      7.93 o
   3  -8   3      265.42      201.97     24.58 o
   4  -8   3       83.24      115.69     30.69 o
   5  -8   3      689.47      655.26     87.29 o
  -9  -7   3       19.01       39.33     26.86 o
  -8  -7   3      964.72     1023.44     67.14 o
  -7  -7   3     1243.74     1321.75     65.22 o
  -6  -7   3        7.42       -9.59      9.59 o
  -5  -7   3       22.25        9.59     11.51 o
  -4  -7   3     1803.20     1879.03     90.16 o
  -3  -7   3      724.37      772.14     43.16 o
  -2  -7   3       56.42       54.17     10.55 o
  -1  -7   3      485.98      492.70     21.58 o
   0  -7   3     6936.04     7099.93    296.87 o
   1  -7   3     6029.67     6226.63    238.66 o
   2  -7   3       47.96       31.46      8.19 o
   3  -7   3       20.58       22.54     14.39 o
   4  -7   3      221.04      281.90     28.92 o
   5  -7   3      590.17      545.71     56.61 o
   6  -7   3        1.59       -8.87     32.61 o
  -9  -6   3       84.87       85.37     15.35 o
  -8  -6   3       35.44       31.65      9.59 o
  -7  -6   3      243.04      220.61     15.35 o
  -6  -6   3     1204.72     1270.91     44.12 o
  -5  -6   3     3669.31     3860.69    132.37 o
  -4  -6   3     1595.61     1631.56     68.10 o
  -3  -6   3      247.55      230.20     18.22 o
  -2  -6   3       56.03       71.46      5.66 o
  -1  -6   3      124.56      130.72     14.87 o
   0  -6   3      451.15      453.20     23.62 o
   1  -6   3      883.89      901.59     33.19 o
   2  -6   3     2776.67     2787.49    111.99 o
   3  -6   3      166.86      190.48     18.81 o
   4  -6   3        4.56      -13.43     15.35 o
   5  -6   3      666.77      597.10     46.84 o
   6  -6   3      216.40      214.74     29.36 o
   7  -6   3        1.15       19.93     27.82 o
 -10  -5   3      237.40      234.04     26.86 o
  -9  -5   3        5.02      -13.43     13.43 o
  -8  -5   3      171.50      188.00     16.31 o
  -7  -5   3      272.57      240.75     13.43 o
  -6  -5   3      172.98      157.31      9.59 o
  -5  -5   3       28.94       28.78      5.76 o
  -4  -5   3     5197.33     5218.88    216.77 o
  -3  -5   3     8112.38     8002.41    338.59 o
  -2  -5   3       26.85       19.21      6.23 o
  -1  -5   3      208.07      204.30     11.89 o
   0  -5   3     2182.95     2230.16     64.25 o
   1  -5   3     2369.36     2351.41     89.15 o
   2  -5   3        1.60        3.34     17.74 o
   3  -5   3      195.51      197.93     15.21 o
   4  -5   3     5090.46     5331.67    240.76 o
   5  -5   3     3709.60     3721.91    223.54 o
   6  -5   3        0.60       14.78     13.64 o
   7  -5   3        0.55        1.84     16.11 o
 -10  -4   3      220.85      173.61     26.86 o
  -9  -4   3      361.74      382.71     29.73 o
  -8  -4   3      193.09      194.71     17.27 o
  -7  -4   3      179.22      208.14     16.31 o
  -6  -4   3      821.64      816.26     33.57 o
  -5  -4   3      369.18      415.32     19.18 o
  -4  -4   3      259.50      261.59      8.05 o
  -3  -4   3     1537.50     1480.42     44.63 o
  -2  -4   3     4867.93     4653.16    138.48 o
  -1  -4   3     7416.43     7142.32    228.78 o
   0  -4   3     2069.78     2020.63     64.76 o
   1  -4   3      670.63      624.88     22.71 o
   2  -4   3       54.76       55.04      8.15 o
   3  -4   3       16.38       21.25     10.81 o
   4  -4   3        0.12       -2.57     17.74 o
   5  -4   3     1243.09     1195.59     70.97 o
   6  -4   3     1685.19     1745.54    109.17 o
   7  -4   3      140.24      148.58     23.38 o
   8  -4   3        2.30       -2.43     16.27 o
 -10  -3   3       64.47       35.49     19.18 o
  -9  -3   3        1.07      -12.47     14.39 o
  -8  -3   3      533.69      455.61     34.53 o
  -7  -3   3     4547.77     4581.99    185.12 o
  -6  -3   3     1419.24     1386.97     63.31 o
  -5  -3   3        1.99        2.48      3.90 o
  -4  -3   3        1.63       -1.74      3.68 o
  -3  -3   3      956.73      976.87     28.46 o
  -2  -3   3     1458.38     1421.77     48.36 o
  -1  -3   3     1749.67     1717.67     66.09 o
   0  -3   3     7472.51     7100.61    221.86 o
   1  -3   3     7685.23     7325.65    232.54 o
   2  -3   3      847.35      860.91     34.59 o
   3  -3   3      834.82      830.39     32.85 o
   4  -3   3      709.18      697.16     30.59 o
   5  -3   3     1080.48     1106.73     51.18 o
   6  -3   3      145.09      149.61     23.02 o
   7  -3   3      173.01      196.60     32.13 o
   8  -3   3      849.93      810.39     61.07 o
  -9  -2   3       21.30       14.39     13.43 o
  -8  -2   3        1.18       -9.59      9.59 o
  -7  -2   3      140.20      135.24     12.47 o
  -6  -2   3     3385.14     3412.93    117.80 o
  -5  -2   3     3096.49     3142.66    108.04 o
  -4  -2   3      115.52      121.80      5.76 o
  -3  -2   3     1071.65     1000.26     30.50 o
  -2  -2   3     3690.03     3608.39    112.24 o
  -1  -2   3      245.67      232.04     10.07 o
   0  -2   3      159.37      126.57     19.66 o
   1  -2   3     1203.84     1122.28     50.19 o
   2  -2   3    14314.23    13540.98    481.83 o
   3  -2   3     3787.52     3778.06    155.30 o
   4  -2   3       62.46       76.35     12.46 o
   5  -2   3      299.85      287.83     21.10 o
   6  -2   3      143.00      164.64     15.61 o
   7  -2   3       52.39       38.13      8.19 o
   8  -2   3        2.68        7.18     24.46 o
   9  -2   3      458.57      440.26     75.77 o
  -9  -1   3       17.93       18.22     14.39 o
  -8  -1   3      104.66       59.47     13.43 o
  -7  -1   3     1509.63     1500.15    156.35 o
  -6  -1   3     1407.39     1452.43     66.18 o
  -5  -1   3      256.28      258.59     24.94 o
  -4  -1   3      957.25      995.43     42.33 o
  -3  -1   3     8555.72     8420.89    249.73 o
  -2  -1   3     9569.03     9160.47    300.70 o
  -1  -1   3       17.76       16.67      4.93 o
   0  -1   3       62.04       34.21     14.39 o
   1  -1   3      108.91       74.52      9.42 o
   2  -1   3       54.75       81.99      5.29 o
   3  -1   3     2110.69     2139.14     73.00 o
   4  -1   3     4572.77     4569.15    169.08 o
   5  -1   3     2643.80     2681.86    129.49 o
   6  -1   3      256.46      235.96     20.14 o
   7  -1   3      453.03      448.53     23.33 o
   8  -1   3      216.97      217.96     16.11 o
   9  -1   3      119.43      131.41     34.53 o
  -9   0   3      194.88      141.96     22.06 o
  -8   0   3      409.88      486.30     67.14 o
  -7   0   3       16.89       14.00     10.55 o
  -6   0   3     2304.97     2454.61     91.65 o
  -5   0   3      412.72      386.84     17.74 o
  -4   0   3       23.89       23.80      5.49 o
  -3   0   3       46.60       51.75      5.99 o
  -2   0   3    39780.12    37307.20   1017.62 o
  -1   0   3    14353.02    13742.47    392.08 o
   0   0   3     1447.18     1467.31     52.11 o
   1   0   3      173.48      159.92     28.30 o
   2   0   3     4808.66     4584.36    142.30 o
   3   0   3     5118.05     5056.12    151.64 o
   4   0   3        0.16        0.41      8.63 o
   5   0   3      489.83      515.08     25.90 o
   6   0   3     3868.60     3858.18    124.68 o
   7   0   3     1507.30     1578.57     68.37 o
   8   0   3        4.86        0.00      9.59 o
   9   0   3       29.45        0.96      9.59 o
  -9   1   3        1.32       23.02     16.31 o
  -8   1   3      264.54      251.45     16.12 o
  -7   1   3     4457.36     4687.99    231.03 o
  -6   1   3     1262.82     1261.44     52.51 o
  -5   1   3        5.61      -15.89     21.10 o
  -4   1   3       30.01       22.43      7.26 o
  -3   1   3     3892.13     3893.04    108.95 o
  -2   1   3     3134.78     3070.55    114.42 o
  -1   1   3      227.53      222.61     12.21 o
   0   1   3      517.97      509.81     13.81 o
   1   1   3     8089.10     7674.43    209.73 o
   2   1   3     5467.78     5070.67    155.96 o
   3   1   3     2166.56     2166.77     61.99 o
   4   1   3       17.61       10.70      4.37 o
   5   1   3        2.35       -2.88      4.07 o
   6   1   3      289.61      278.26     12.42 o
   7   1   3     1103.71     1158.69     58.51 o
   8   1   3     1764.23     1766.80    118.94 o
   9   1   3      312.99      282.96     32.61 o
  -9   2   3       78.64       46.04     13.43 o
  -8   2   3       94.26       81.99     51.32 o
  -7   2   3        0.13        0.48      9.52 o
  -6   2   3     1431.61     1497.16     65.82 o
  -5   2   3     1927.13     2005.35     62.09 o
  -4   2   3      384.12      412.10     17.27 o
  -3   2   3       73.20       78.52     14.87 o
  -2   2   3     5257.16     5240.84    191.21 o
  -1   2   3       28.36       31.93      6.94 o
   0   2   3     1201.87     1231.96     32.64 o
   2   2   3    34791.66    32819.01   1010.48 o
   3   2   3    12046.35    11886.66    332.15 o
   4   2   3       37.62       49.09     13.43 o
   5   2   3       49.24       60.25      6.23 o
   6   2   3     1634.03     1716.93    139.08 o
   7   2   3     1301.07     1341.89     60.43 o
   8   2   3        2.88      -12.47     12.47 o
   9   2   3       15.35       23.02     10.55 o
  10   2   3      353.03      285.83     52.75 o
  -8   3   3        8.50        6.68      8.51 o
  -7   3   3      283.98      317.85     19.11 o
  -6   3   3      177.79      181.37     11.53 o
  -5   3   3       16.85       14.70      8.99 o
  -4   3   3      454.54      411.51     61.39 o
  -3   3   3    11152.35    10893.96    327.19 o
  -2   3   3     2061.18     2002.72     60.46 o
  -1   3   3     1120.00     1111.35     36.46 o
   0   3   3     5778.63     5793.69    144.39 o
   1   3   3      779.14      732.43     21.66 o
   2   3   3     2905.21     2842.80     86.15 o
   3   3   3     2288.42     2355.78     72.31 o
   4   3   3     1561.86     1575.08     42.40 o
   5   3   3      862.09      911.35     32.21 o
   6   3   3      151.27      173.61     12.47 o
   7   3   3      550.37      523.71     29.73 o
   8   3   3       17.95        0.00     12.47 o
   9   3   3        5.60        4.80     15.35 o
  10   3   3       47.60       15.35     17.27 o
  -8   4   3      406.87      393.21     29.25 o
  -7   4   3        0.41       -6.23      9.50 o
  -6   4   3      437.13      446.47     29.25 o
  -5   4   3        1.83       -8.86      8.86 o
  -4   4   3       79.70      110.87     11.17 o
  -3   4   3       61.66       61.71      7.87 o
  -2   4   3     6822.99     6771.94    221.28 o
  -1   4   3     4424.82     4333.02    102.53 o
   0   4   3       14.11       18.96      5.05 o
   1   4   3     1445.81     1522.59     40.29 o
   2   4   3     4091.20     3966.34    117.87 o
   3   4   3     2297.69     2319.48     76.87 o
   4   4   3       12.47       10.87      4.29 o
   5   4   3      559.35      605.44     19.31 o
   6   4   3     5571.21     5702.29    175.65 o
   7   4   3     3076.40     3275.59    153.47 o
   8   4   3       14.31        2.88     13.43 o
   9   4   3        6.20        8.63     11.51 o
  10   4   3       75.10       46.04     20.14 o
  -7   5   3      281.47      300.01     20.68 o
  -6   5   3      226.49      218.31     21.10 o
  -5   5   3       53.30       38.90     23.02 o
  -4   5   3      306.50      286.10     29.73 o
  -3   5   3       81.47       97.58     11.29 o
  -2   5   3       44.97       43.69      9.21 o
  -1   5   3      481.02      480.79     15.93 o
   0   5   3     4848.41     4881.04    129.49 o
   1   5   3     8392.68     8188.07    202.78 o
   2   5   3     1439.38     1431.96     41.90 o
   3   5   3      570.03      609.28     25.42 o
   4   5   3      230.97      224.73     11.18 o
   5   5   3       98.14      112.50      9.73 o
   6   5   3      407.39      436.06     17.39 o
   7   5   3     1142.67     1131.83     48.92 o
   8   5   3      590.61      609.08     40.29 o
   9   5   3       55.27       49.88     18.22 o
  10   5   3        4.09       18.22     19.18 o
  -7   6   3        1.69       -5.28     13.91 o
  -6   6   3      550.73      523.47     32.45 o
  -5   6   3     2676.72     2829.99    146.46 o
  -4   6   3      524.26      553.19     42.68 o
  -3   6   3      267.03      291.48     17.56 o
  -2   6   3      195.33      187.10     16.31 o
  -1   6   3      276.72      301.89     11.89 o
   0   6   3     1018.15     1025.59     32.71 o
   1   6   3      802.63      819.17     40.29 o
   2   6   3    11547.00    11694.76    409.89 o
   3   6   3     2694.50     2668.09     99.01 o
   4   6   3       59.86       83.16     25.90 o
   5   6   3        9.65       23.22     21.58 o
   6   6   3     1133.97     1120.77     76.25 o
   7   6   3      895.76      893.98     45.86 o
   8   6   3       43.33       69.06     16.31 o
   9   6   3      125.53      110.31     16.31 o
  -6   7   3       22.78       17.27     17.27 o
  -5   7   3       81.62       83.60     14.98 o
  -4   7   3     1066.06     1044.74     79.61 o
  -3   7   3     1071.80     1153.60     54.34 o
  -2   7   3      417.75      433.11     26.86 o
  -1   7   3      297.86      323.23     15.84 o
   0   7   3     1290.25     1298.94     46.09 o
   1   7   3      419.36      410.25     15.35 o
   2   7   3      477.11      483.69     15.25 o
   3   7   3       40.69       29.83     22.06 o
   4   7   3     3771.66     3772.44    122.67 o
   5   7   3     1764.47     1848.90     60.64 o
   6   7   3      136.84      159.09     16.79 o
   7   7   3       30.68       31.75     11.51 o
   8   7   3        9.09        5.76      3.84 o
   9   7   3       22.09        7.67     16.31 o
  -5   8   3      675.67      674.14     53.94 o
  -4   8   3      162.02      143.21     19.18 o
  -3   8   3        0.30        8.09     16.79 o
  -2   8   3     1078.00     1058.81     54.99 o
  -1   8   3     4910.72     5176.52    160.18 o
   0   8   3      760.13      776.99     24.39 o
   1   8   3        0.08       14.00      8.30 o
   2   8   3      100.14      101.42      7.81 o
   3   8   3      763.70      748.55     44.60 o
   4   8   3      279.93      278.10     16.12 o
   5   8   3      596.58      609.31     28.37 o
   6   8   3     1256.28     1356.09     51.82 o
   7   8   3      674.97      754.21     37.89 o
   8   8   3       27.22       28.78      5.76 o
   9   8   3        3.88       22.06     15.35 o
  -4   9   3      110.39      105.35     35.97 o
  -3   9   3       37.64        7.81     11.51 o
  -2   9   3       54.17       63.42     12.83 o
  -1   9   3       54.57       42.18     11.29 o
   0   9   3     3349.17     3555.03    154.63 o
   1   9   3     1233.74     1315.56     52.85 o
   2   9   3       64.81       69.82      9.82 o
   3   9   3        8.94        5.26      8.49 o
   4   9   3      152.67      153.61     12.05 o
   5   9   3      409.38      356.36     22.35 o
   6   9   3      140.80      143.57     12.93 o
   7   9   3      119.50       90.45     17.74 o
   8   9   3      435.67      418.20     23.02 o
  -3  10   3        3.70       -8.09     16.12 o
  -2  10   3        0.32        4.03     12.60 o
  -1  10   3      917.83      931.85     53.76 o
   0  10   3      293.72      269.70     22.06 o
   1  10   3        5.90        8.85      8.74 o
   2  10   3      165.67      165.54     13.89 o
   3  10   3     1376.43     1358.95     86.49 o
   4  10   3      207.85      211.41     15.40 o
   5  10   3       10.56       21.23      9.77 o
   6  10   3       56.31       24.34      8.29 o
   7  10   3       47.58       47.60      8.19 o
   8  10   3        5.43        2.88     10.55 o
  -2  11   3      159.06       99.57     19.15 o
  -1  11   3       13.55        6.78      9.91 o
   0  11   3      132.68      109.68     19.66 o
   1  11   3       19.24        9.08     12.95 o
   2  11   3       28.91       20.64      9.82 o
   3  11   3      169.77      173.42     21.58 o
   4  11   3     2082.41     2148.84    152.61 o
   5  11   3      309.70      286.53     22.35 o
   6  11   3        7.18        4.16      5.64 o
   7  11   3       34.59       16.31     13.43 o
   0  12   3      223.32      236.11     20.02 o
   1  12   3       10.00       10.01     10.29 o
   2  12   3       46.18       30.27      9.14 o
   3  12   3      226.65      240.47     40.29 o
   4  12   3      101.17       84.81     15.35 o
   5  12   3      127.77      124.69     32.61 o
   6  12   3       71.30       67.14     18.22 o
  -5 -12   4       10.31       29.73     23.02 o
  -4 -12   4      550.07      540.98     53.71 o
  -3 -12   4      999.72      913.14     91.12 o
  -2 -12   4       25.61       13.84      9.13 o
  -1 -12   4       22.58        9.19      9.59 o
   0 -12   4      335.62      314.89     36.13 o
  -7 -11   4        0.39       25.90     18.22 o
  -6 -11   4       95.83       90.16     19.18 o
  -5 -11   4        7.17       -4.80     13.43 o
  -4 -11   4      112.35      120.86     22.06 o
  -3 -11   4       11.93       -0.96     14.39 o
  -2 -11   4       58.09       55.06     12.95 o
  -1 -11   4       59.30       87.54     25.90 o
   0 -11   4       75.63       76.70     13.81 o
   1 -11   4      375.77      379.77     31.52 o
   2 -11   4      335.91      363.53     54.67 o
  -8 -10   4      149.13      141.96     30.69 o
  -7 -10   4      612.98      639.77     63.31 o
  -6 -10   4       26.81       22.06     13.43 o
  -5 -10   4       17.50       -9.59     13.43 o
  -4 -10   4      943.82      950.54     67.14 o
  -3 -10   4      710.33      746.24     57.55 o
  -2 -10   4       72.05       68.40     11.99 o
  -1 -10   4      142.52      162.17     15.90 o
   0 -10   4     1121.44     1123.04     58.54 o
   1 -10   4     1811.14     1945.36    100.08 o
   2 -10   4       69.57       73.53     13.43 o
   3 -10   4       79.14       85.11     33.09 o
  -8  -9   4       27.72       18.22     11.51 o
  -7  -9   4      154.43      141.96     18.22 o
  -6  -9   4      105.39      123.73     20.14 o
  -5  -9   4      987.06     1105.93     81.53 o
  -4  -9   4     1248.49     1375.46     83.45 o
  -3  -9   4      172.40      140.04     18.22 o
  -2  -9   4      374.34      393.78     25.90 o
  -1  -9   4        6.26        1.73      6.68 o
   0  -9   4       68.47       79.96     11.51 o
   1  -9   4      148.55      132.97     27.34 o
   2  -9   4      641.34      629.28     34.34 o
   3  -9   4       52.81       31.17     21.03 o
   4  -9   4       16.49       15.51     20.31 o
  -9  -8   4       26.84       80.57     27.82 o
  -8  -8   4      169.76      153.47     20.14 o
  -7  -8   4      250.45      303.10     36.45 o
  -6  -8   4        0.47       -1.92     13.43 o
  -5  -8   4       39.23       45.08     11.51 o
  -4  -8   4      723.07      706.91     44.12 o
  -3  -8   4     3157.34     3272.71    163.06 o
  -2  -8   4      102.79      102.09     16.31 o
  -1  -8   4      478.80      488.21     36.93 o
   0  -8   4     1898.03     2024.74     84.91 o
   1  -8   4     2503.50     2548.50     98.41 o
   2  -8   4       20.88       40.93      8.16 o
   3  -8   4       16.73        3.82     27.34 o
   4  -8   4      462.57      495.76     57.07 o
   5  -8   4     1467.78     1403.09    157.55 o
  -9  -7   4      109.77      139.08     41.24 o
  -8  -7   4      354.39      348.18     27.82 o
  -7  -7   4        3.73        5.76      6.71 o
  -6  -7   4     1159.77     1192.26     58.51 o
  -5  -7   4      326.19      330.92     21.10 o
  -4  -7   4       11.42       19.18     11.51 o
  -3  -7   4      369.81      352.02     18.22 o
  -2  -7   4      801.96      775.80     32.64 o
  -1  -7   4     2065.12     2102.34     81.12 o
   0  -7   4     1382.55     1395.18     50.03 o
   1  -7   4      662.47      701.20     28.58 o
   2  -7   4      722.32      745.07     27.39 o
   3  -7   4       48.96       68.10     23.02 o
   4  -7   4       23.49       12.85     15.54 o
   5  -7   4      154.97      156.45     28.92 o
   6  -7   4      288.64      191.31     33.23 o
  -9  -6   4        5.69        8.63     12.47 o
  -8  -6   4       92.73       82.49     11.51 o
  -7  -6   4     1866.39     1927.95     90.16 o
  -6  -6   4     1639.87     1734.19     99.75 o
  -5  -6   4        1.50        1.92      8.63 o
  -4  -6   4      755.86      751.04     34.53 o
  -3  -6   4      386.80      423.96     21.10 o
  -2  -6   4      146.85      140.13     12.95 o
  -1  -6   4      150.78      188.03     15.83 o
   0  -6   4     2640.48     2711.35     94.21 o
   1  -6   4     3893.02     4090.36    138.93 o
   2  -6   4      619.26      642.11     24.88 o
   3  -6   4      540.81      559.13     30.18 o
   4  -6   4     1141.89     1030.16     92.08 o
   5  -6   4      941.12      929.82     64.75 o
   6  -6   4      123.21       82.88     20.28 o
   7  -6   4        1.03      -10.20     15.40 o
  -9  -5   4        3.87        1.92     13.43 o
  -8  -5   4       60.27       52.75     10.55 o
  -7  -5   4      223.69      201.43     14.39 o
  -6  -5   4     1465.72     1469.46     66.18 o
  -5  -5   4     1797.78     1809.97     68.10 o
  -4  -5   4      681.33      708.48     23.02 o
  -3  -5   4      579.37      544.35     19.79 o
  -2  -5   4     7339.43     7268.44    216.96 o
  -1  -5   4     1174.79     1169.15     35.71 o
   0  -5   4       31.53       57.47      6.42 o
   1  -5   4       15.32       26.86     13.43 o
   2  -5   4     2769.76     2840.15     94.97 o
   3  -5   4     2066.97     2135.17     85.35 o
   4  -5   4       85.64       87.22     24.46 o
   5  -5   4      384.92      328.36     37.41 o
   6  -5   4      510.61      507.39     46.16 o
   7  -5   4       39.57       21.40     17.74 o
  -9  -4   4        1.95       -9.59     12.47 o
  -8  -4   4      150.31      134.28     18.22 o
  -7  -4   4     1417.76     1433.01     84.41 o
  -6  -4   4      806.05      814.34     31.65 o
  -5  -4   4      173.64      187.96      8.46 o
  -4  -4   4       97.41      107.82      5.74 o
  -3  -4   4     4600.24     4661.53    152.78 o
  -2  -4   4     7649.82     7641.05    219.34 o
  -1  -4   4      351.19      351.43     14.52 o
   0  -4   4     2113.55     2206.57     69.56 o
   1  -4   4      570.68      571.45     20.73 o
   2  -4   4      158.76      156.63      7.37 o
   3  -4   4       47.92       62.80     24.46 o
   4  -4   4     1454.90     1460.12     65.10 o
   5  -4   4     1494.09     1513.61     78.33 o
   6  -4   4      178.56      212.53     23.28 o
   7  -4   4      278.95      255.46     31.65 o
   8  -4   4      447.86      414.82     49.50 o
  -9  -3   4      187.70      164.02     20.14 o
  -8  -3   4      351.10      357.77     26.86 o
  -7  -3   4       26.17        4.80      9.59 o
  -6  -3   4     3285.72     3398.87    125.34 o
  -5  -3   4       42.49       49.30     12.47 o
  -4  -3   4     1019.04     1027.80     32.08 o
  -3  -3   4        7.90        5.41      6.71 o
  -2  -3   4    12554.88    11903.76    373.66 o
  -1  -3   4    20769.11    19666.39    762.05 o
   0  -3   4      105.80      103.63      8.82 o
   1  -3   4     1066.25     1049.02     34.80 o
   2  -3   4     3012.83     3029.67    116.27 o
   3  -3   4     3882.15     3934.17    182.22 o
   4  -3   4      152.71      164.21     15.24 o
   5  -3   4        0.34       -9.68      9.68 o
   6  -3   4      718.53      739.38     73.86 o
   7  -3   4      781.40      799.80     51.83 o
   8  -3   4       11.83       -7.48     36.93 o
  -9  -2   4       32.19       47.96     19.18 o
  -8  -2   4       48.82       79.61     18.22 o
  -7  -2   4     3826.96     4064.26    183.68 o
  -6  -2   4     3102.49     3303.87    128.08 o
  -5  -2   4        1.06        5.83      4.37 o
  -4  -2   4       40.89       36.40      5.05 o
  -3  -2   4     4244.46     4276.85    156.50 o
  -2  -2   4     2786.21     2719.06     79.73 o
  -1  -2   4        9.55        9.91      4.29 o
   0  -2   4      481.85      494.01     19.67 o
   1  -2   4     4299.13     3992.40    156.33 o
   2  -2   4     6337.23     6058.40    204.00 o
   3  -2   4     2865.26     2914.69     97.55 o
   4  -2   4      594.83      638.81     33.13 o
   5  -2   4       20.21       36.93      9.73 o
   6  -2   4      394.12      379.47     21.97 o
   7  -2   4      114.33      101.94     14.93 o
   8  -2   4      655.47      594.81     53.08 o
  -9  -1   4       30.74       45.08     15.35 o
  -8  -1   4        3.19       10.55     19.18 o
  -7  -1   4        4.01       22.73     15.83 o
  -6  -1   4     1261.03     1287.74     49.56 o
  -5  -1   4     2016.65     2077.99     70.69 o
  -4  -1   4      693.71      712.90     21.36 o
  -3  -1   4      266.82      288.79     17.27 o
  -2  -1   4    12185.86    11892.20    350.29 o
  -1  -1   4     2288.71     2179.83     74.85 o
   0  -1   4     1589.22     1615.46     70.25 o
   1  -1   4      362.10      338.22     17.91 o
   2  -1   4    11479.02    10731.18    343.56 o
   3  -1   4    12686.69    12286.89    399.12 o
   4  -1   4       35.34       36.49      5.99 o
   5  -1   4      114.41      114.49      8.15 o
   6  -1   4     1067.94     1096.35     40.01 o
   7  -1   4     1284.60     1262.50     66.71 o
   8  -1   4        5.07       13.10     21.10 o
   9  -1   4        6.79       75.77     42.20 o
  -9   0   4        1.72      -13.43     13.43 o
  -8   0   4       78.16       80.87     33.09 o
  -7   0   4      251.44      273.65     18.22 o
  -6   0   4      387.82      350.42     30.21 o
  -5   0   4      149.12      174.78     18.70 o
  -4   0   4      303.79      318.59     13.79 o
  -3   0   4     9618.14     9139.95    271.73 o
  -2   0   4    11198.01    10857.73    279.37 o
  -1   0   4     2109.94     2178.68     66.43 o
   0   0   4     1177.20     1287.49     46.88 o
   1   0   4        6.67        1.40      6.71 o
   2   0   4     4183.36     3957.63    120.55 o
   3   0   4      372.25      375.61     13.36 o
   4   0   4      557.06      563.52     23.50 o
   5   0   4      292.39      297.34     13.31 o
   6   0   4      102.07      110.59      8.05 o
   7   0   4     1228.46     1162.66     55.89 o
   8   0   4      411.80      380.57     29.07 o
   9   0   4        5.73      -10.55     35.49 o
  -9   1   4      541.00      443.14     61.39 o
  -8   1   4      664.29      668.81     42.59 o
  -7   1   4       11.72       26.77     12.95 o
  -6   1   4     1564.07     1611.14     66.53 o
  -5   1   4      164.11      179.29     20.14 o
  -4   1   4        0.64        8.82      6.38 o
  -3   1   4       28.32       21.36      7.10 o
  -2   1   4     9944.95     9870.49    289.94 o
  -1   1   4     6309.75     6110.65    170.51 o
   0   1   4     1093.47     1096.73     31.11 o
   1   1   4     1697.65     1704.51     44.46 o
   2   1   4    13826.93    13149.08    402.01 o
   3   1   4     3981.46     3856.20    104.59 o
   4   1   4        8.42        4.80      4.80 o
   5   1   4        0.62        5.76      4.75 o
   6   1   4     2645.07     2706.67    109.69 o
   7   1   4     3351.55     3627.56    171.19 o
   8   1   4        1.62        5.76     10.55 o
   9   1   4       53.82       44.12     12.47 o
  -8   2   4      129.98      127.41     26.38 o
  -7   2   4     1009.71     1050.55     56.75 o
  -6   2   4      639.10      626.24     57.55 o
  -5   2   4       59.74       77.79     10.96 o
  -4   2   4     1037.59     1038.15     29.81 o
  -3   2   4     1471.15     1540.22     47.19 o
  -2   2   4      800.07      754.67     22.80 o
  -1   2   4       68.67       57.02      6.42 o
   0   2   4     2956.08     2995.07     81.18 o
   1   2   4     7045.20     6802.38    185.70 o
   2   2   4     6291.28     6073.23    182.71 o
   3   2   4     1104.10     1109.70     31.40 o
   4   2   4      246.78      261.34      9.14 o
   5   2   4        5.07        9.31      5.50 o
   6   2   4      601.43      612.91     29.73 o
   7   2   4      334.63      317.49     22.06 o
   8   2   4      599.64      645.53     46.04 o
   9   2   4       38.40       21.10     10.55 o
  -8   3   4        5.38       15.83      8.86 o
  -7   3   4        0.18       -7.03      7.81 o
  -6   3   4      690.79      700.86     29.72 o
  -5   3   4     6067.16     6265.38    187.14 o
  -4   3   4     2080.23     2078.86     68.41 o
  -3   3   4      131.63      119.35     10.37 o
  -2   3   4      730.00      738.72     24.99 o
  -1   3   4     2205.95     2337.01     79.75 o
   0   3   4     1946.70     1987.47     47.96 o
   1   3   4       11.35       10.74      4.79 o
   2   3   4    10508.04    10449.96    254.96 o
   3   3   4     4954.51     4869.61    155.81 o
   4   3   4      132.79      144.16     20.14 o
   5   3   4      161.19      206.21     16.79 o
   6   3   4     2843.80     3033.50    113.18 o
   7   3   4     1531.04     1607.58     84.41 o
   8   3   4      116.24      118.94     15.35 o
   9   3   4        2.18       13.43     13.43 o
  -8   4   4       96.91       87.78     13.79 o
  -7   4   4        0.50        5.07      8.86 o
  -6   4   4       37.24       32.93     10.55 o
  -5   4   4       10.03        9.75     10.55 o
  -4   4   4     1514.12     1472.83     56.80 o
  -3   4   4     2431.32     2588.55     91.99 o
  -2   4   4     1943.67     1951.97     59.68 o
  -1   4   4       15.79       21.03      8.38 o
   0   4   4     2547.05     2467.53     74.34 o
   1   4   4     2452.69     2528.55     68.67 o
   2   4   4       41.87       50.40      4.93 o
   3   4   4      197.81      214.04     10.79 o
   4   4   4      733.74      726.22     28.26 o
   5   4   4     2709.15     2797.91     72.15 o
   6   4   4      179.00      186.50     20.14 o
   7   4   4      187.78      189.92     10.55 o
   8   4   4      147.28      125.65     16.31 o
   9   4   4       18.51       11.51     15.35 o
  -7   5   4        0.87       -7.49     12.42 o
  -6   5   4      200.78      207.90     19.32 o
  -5   5   4     1231.05     1174.10     68.25 o
  -4   5   4      966.81      990.92     45.60 o
  -3   5   4      168.48      163.79     12.46 o
  -2   5   4      772.00      816.66     31.53 o
  -1   5   4     6500.24     6442.71    167.69 o
   0   5   4     2074.28     2023.05     47.24 o
   1   5   4        1.62        2.83      6.21 o
   2   5   4        5.33        5.05     10.07 o
   3   5   4     1440.14     1514.15     38.48 o
   4   5   4      215.82      223.24     12.42 o
   5   5   4      498.03      514.90     29.73 o
   6   5   4      819.64      893.79     46.52 o
   7   5   4     1305.81     1401.18     55.89 o
   8   5   4       65.50       62.35     13.43 o
   9   5   4      153.13      130.45     23.02 o
  -6   6   4      616.86      633.12     41.33 o
  -5   6   4        9.92       -2.56     31.65 o
  -4   6   4      379.73      368.35     22.11 o
  -3   6   4       97.91       89.04     19.66 o
  -2   6   4       10.20       23.20     10.60 o
  -1   6   4        0.05       -2.05      7.19 o
   0   6   4     4183.86     4218.26    125.07 o
   1   6   4     1724.65     1763.13     54.67 o
   2   6   4      179.50      203.83     12.47 o
   3   6   4       60.10       42.52      8.86 o
   4   6   4     1499.94     1498.93     51.41 o
   5   6   4      702.91      697.34     24.10 o
   6   6   4      111.81      100.59     10.10 o
   7   6   4        2.44       -8.99      8.99 o
   8   6   4      220.78      190.88     16.31 o
   9   6   4      259.22      233.08     23.98 o
  -6   7   4       74.26       70.02     23.02 o
  -5   7   4     2396.34     2452.75    184.65 o
  -4   7   4     1175.36     1239.36     74.21 o
  -3   7   4        0.15       -1.20     19.18 o
  -2   7   4       13.92        6.65      9.91 o
  -1   7   4     1486.60     1564.64     54.95 o
   0   7   4      895.72      935.79     31.68 o
   1   7   4      103.36      110.57      9.59 o
   2   7   4       15.65       10.77      8.63 o
   3   7   4     1213.68     1213.06     47.47 o
   4   7   4     1020.81     1057.98     51.80 o
   5   7   4      532.08      526.56     22.89 o
   6   7   4      356.15      358.78     17.93 o
   7   7   4       37.55       57.11     10.38 o
   8   7   4       62.97       77.69      7.67 o
   9   7   4      113.77       88.24     22.06 o
  -5   8   4       14.87        9.59     37.41 o
  -4   8   4      474.74      548.11     38.34 o
  -3   8   4      175.29      144.25     18.26 o
  -2   8   4      174.42      168.05     15.79 o
  -1   8   4       35.84       45.02     18.70 o
   0   8   4     1151.39     1207.17     38.32 o
   1   8   4        6.92        1.31      7.10 o
   2   8   4        6.19        8.59      7.26 o
   3   8   4      128.41       96.82     12.05 o
   4   8   4     3442.99     3430.21    140.38 o
   5   8   4     1247.81     1253.36     51.05 o
   6   8   4       31.97       27.10     10.07 o
   7   8   4        0.13       10.44     19.18 o
   8   8   4      592.17      578.92     28.23 o
   9   8   4      208.94      170.73     23.98 o
  -4   9   4       26.08       37.54     14.01 o
  -3   9   4        0.77        7.52     12.41 o
  -2   9   4      175.97      157.70     19.18 o
  -1   9   4     2458.06     2706.99    116.67 o
   0   9   4      940.29     1018.61     48.49 o
   1   9   4       12.38       24.44     12.47 o
   2   9   4        1.60        0.27     11.99 o
   3   9   4      632.45      599.78     32.72 o
   4   9   4      349.77      362.00     19.97 o
   5   9   4      134.48      117.10     21.58 o
   6   9   4       16.71        8.86     11.99 o
   7   9   4      308.89      308.07     22.55 o
   8   9   4      104.08      102.11     11.03 o
  -3  10   4        1.28       -8.08     16.36 o
  -2  10   4        0.54      -11.89     11.89 o
  -1  10   4        3.95       -0.58     10.11 o
   0  10   4      949.59      966.38     55.60 o
   1  10   4      469.77      474.13     31.65 o
   2  10   4       19.65       11.30      7.78 o
   3  10   4       41.66       39.17     10.60 o
   4  10   4     1202.63     1127.63     69.35 o
   5  10   4      281.09      221.00     36.93 o
   6  10   4        4.68       24.07      9.16 o
   7  10   4        0.05        4.19     11.51 o
   8  10   4      444.10      423.00     62.35 o
  -2  11   4        8.53       -8.29     14.30 o
  -1  11   4      243.05      224.85     19.36 o
   0  11   4      106.37      129.05     14.88 o
   1  11   4       20.33       15.72      8.13 o
   2  11   4      184.41      177.79     17.83 o
   3  11   4     1030.32     1087.68     95.92 o
   4  11   4      407.46      395.46     34.73 o
   5  11   4        0.86       -5.73      9.87 o
   6  11   4        4.63      -11.51     11.51 o
   7  11   4       50.76       60.43     16.31 o
   0  12   4       92.72       71.18     12.93 o
   1  12   4       11.32        8.55     11.05 o
   2  12   4        8.25       11.77     13.80 o
   3  12   4        4.93        8.20     24.46 o
   4  12   4      439.58      396.14     31.65 o
   5  12   4      333.79      282.00     59.47 o
  -4 -12   5      272.99      189.92     28.78 o
  -3 -12   5        3.24      -18.22     18.22 o
  -2 -12   5      433.46      433.55     72.90 o
  -1 -12   5      195.83      170.73     33.57 o
  -6 -11   5       61.60       -9.59     19.18 o
  -5 -11   5       35.78       48.92     14.39 o
  -4 -11   5      184.80      178.41     26.86 o
  -3 -11   5      408.85      398.06     43.16 o
  -2 -11   5       52.03       60.44     34.05 o
  -1 -11   5       54.58       49.72     15.83 o
   0 -11   5      949.11      946.84     65.69 o
   1 -11   5     1794.23     1795.98    141.56 o
  -7 -10   5        0.08      -16.31     16.31 o
  -6 -10   5      811.32      802.83    111.26 o
  -5 -10   5      746.59      751.04     58.51 o
  -4 -10   5      323.40      314.61     33.57 o
  -3 -10   5       22.00        3.84     14.39 o
  -2 -10   5      105.38      100.33     13.36 o
  -1 -10   5       14.43       41.18     11.99 o
   0 -10   5      393.17      385.14     26.65 o
   1 -10   5       38.32       38.01      9.72 o
   2 -10   5      797.85      787.12     55.47 o
   3 -10   5       97.63       39.33     49.88 o
  -8  -9   5        8.56       13.43     23.98 o
  -7  -9   5      514.15      526.59     47.00 o
  -6  -9   5      394.30      419.16     37.41 o
  -5  -9   5        1.18      -10.55     10.55 o
  -4  -9   5      567.81      589.89     37.41 o
  -3  -9   5     1301.36     1410.95     72.90 o
  -2  -9   5      348.97      343.63     23.42 o
  -1  -9   5       23.73       31.32      9.59 o
   0  -9   5      231.80      228.30     18.31 o
   1  -9   5      350.38      367.22     21.11 o
   2  -9   5      221.99      206.17     19.73 o
   3  -9   5      118.74       67.33     17.21 o
   4  -9   5      923.31      886.41     82.93 o
  -8  -8   5        1.25       -6.71     12.47 o
  -7  -8   5       66.01       42.20     18.22 o
  -6  -8   5      522.78      575.51     45.08 o
  -5  -8   5      569.29      547.69     39.33 o
  -4  -8   5      152.55      172.65     17.27 o
  -3  -8   5        8.41       36.45     13.43 o
  -2  -8   5     2701.20     2790.66    132.90 o
  -1  -8   5     2682.92     2800.55    127.37 o
   0  -8   5       98.96       96.24      9.40 o
   1  -8   5        7.01        1.78      7.80 o
   2  -8   5       64.36       63.92      8.19 o
   3  -8   5       84.45       60.02     23.98 o
   4  -8   5       19.78        7.08     16.31 o
   5  -8   5      238.46      216.92     35.83 o
  -9  -7   5        3.81      -19.18     23.98 o
  -8  -7   5      190.86      156.35     18.22 o
  -7  -7   5     1435.25     1481.93     99.75 o
  -6  -7   5     1348.08     1383.13     84.41 o
  -5  -7   5        4.85        0.96      8.63 o
  -4  -7   5        4.04       -3.84     10.55 o
  -3  -7   5      525.35      534.26     27.82 o
  -2  -7   5     1458.51     1470.64     76.43 o
  -1  -7   5       20.50       23.02      8.14 o
   0  -7   5     1216.42     1262.50     64.26 o
   1  -7   5     1719.36     1877.30     68.22 o
   2  -7   5      110.10      108.59      9.98 o
   3  -7   5       77.38       93.54     19.67 o
   4  -7   5       74.28       62.39     21.16 o
   5  -7   5      279.15      262.13     31.36 o
   6  -7   5      123.12       80.00     28.30 o
  -9  -6   5       37.70       28.78     12.47 o
  -8  -6   5       89.43       86.33      9.59 o
  -7  -6   5       42.89       41.24      7.67 o
  -6  -6   5     2341.79     2526.47    159.22 o
  -5  -6   5     1205.31     1313.11     59.47 o
  -4  -6   5       33.35       31.53     10.55 o
  -3  -6   5       45.05       58.74      5.66 o
  -2  -6   5     1824.59     1764.28     70.82 o
  -1  -6   5     3493.73     3669.35    146.75 o
   0  -6   5        6.85        9.35      5.76 o
   1  -6   5      312.85      296.53     20.62 o
   2  -6   5     1991.75     2094.37     68.86 o
   3  -6   5     3473.55     3819.17    182.44 o
   4  -6   5       53.82       70.63     13.51 o
   5  -6   5       26.80       21.40     15.90 o
   6  -6   5       13.40       19.59     25.42 o
  -9  -5   5       39.60       23.02     13.43 o
  -8  -5   5        0.66       -4.80     10.55 o
  -7  -5   5     1158.13     1206.64     56.59 o
  -6  -5   5     2496.14     2472.63     95.28 o
  -5  -5   5       11.16       23.88      6.54 o
  -4  -5   5       89.88      105.22      7.67 o
  -3  -5   5     2529.81     2539.18     83.70 o
  -2  -5   5     4133.77     4301.16    137.24 o
  -1  -5   5       65.51       73.42     16.79 o
   0  -5   5      162.19      164.67     14.19 o
   1  -5   5      179.74      167.33     25.90 o
   2  -5   5     1573.45     1564.24     62.35 o
   3  -5   5      777.70      783.78     35.64 o
   4  -5   5     2585.54     2663.66    143.03 o
   5  -5   5      257.47      239.98     28.78 o
   6  -5   5       82.01       99.67     22.54 o
   7  -5   5       11.66      -16.91     23.50 o
  -9  -4   5      258.18      282.00     23.98 o
  -8  -4   5       30.95       34.53     10.55 o
  -7  -4   5        1.43       -1.92     10.55 o
  -6  -4   5      440.37      460.74     18.62 o
  -5  -4   5      529.14      563.17     19.53 o
  -4  -4   5       33.50       36.98      9.11 o
  -3  -4   5      260.01      269.01     12.90 o
  -2  -4   5     7885.14     7702.08    247.60 o
  -1  -4   5     5691.59     5497.98    205.02 o
   0  -4   5       46.03       41.90      8.15 o
   1  -4   5       49.82       60.48     25.42 o
   2  -4   5     2867.76     2923.71     92.71 o
   3  -4   5     3067.75     3274.28     95.34 o
   4  -4   5       21.33       41.08     11.47 o
   5  -4   5      100.58      112.04     14.88 o
   6  -4   5     1468.37     1444.40    102.97 o
   7  -4   5     1403.61     1543.14     90.39 o
  -9  -3   5        2.98        0.96     19.18 o
  -8  -3   5      224.08      202.39     19.18 o
  -7  -3   5      954.98      967.91     53.28 o
  -6  -3   5     1309.75     1326.06     40.68 o
  -5  -3   5       17.55       16.50      5.05 o
  -4  -3   5       13.09       23.15      5.99 o
  -3  -3   5     1398.39     1377.73     52.74 o
  -2  -3   5     4953.35     4811.75    160.54 o
  -1  -3   5      976.83      976.06     40.68 o
   0  -3   5      357.59      357.98     16.52 o
   1  -3   5      761.98      753.47     30.13 o
   2  -3   5     2672.17     2581.17     80.37 o
   3  -3   5      408.88      425.66     20.99 o
   4  -3   5      227.12      233.41     29.25 o
   5  -3   5       39.29       25.98     27.82 o
   6  -3   5      197.60      195.81     19.99 o
   7  -3   5      527.23      553.07     42.41 o
   8  -3   5     1331.18     1317.34    129.60 o
  -9  -2   5      322.54      341.47     37.41 o
  -8  -2   5      265.46      276.30     52.28 o
  -7  -2   5      238.99      232.86     15.08 o
  -6  -2   5     1944.65     1987.82     70.67 o
  -5  -2   5     2375.31     2447.62     64.34 o
  -4  -2   5        5.96        0.48      5.43 o
  -3  -2   5        0.71        2.88      4.75 o
  -2  -2   5     3888.00     3976.60    118.64 o
  -1  -2   5     3205.54     3089.44    102.37 o
   0  -2   5       63.00       72.63      9.91 o
   1  -2   5      962.01      956.84     38.28 o
   2  -2   5    14388.29    13824.82    460.52 o
   3  -2   5    12639.50    12557.34    479.87 o
   4  -2   5       59.37       51.56     14.87 o
   5  -2   5        8.28       -1.46      9.59 o
   6  -2   5      286.53      260.54     20.03 o
   7  -2   5     1689.62     1759.72     96.15 o
   8  -2   5      113.37       92.01     20.14 o
  -9  -1   5        1.02        6.71     12.47 o
  -8  -1   5       63.58       41.71      6.71 o
  -7  -1   5      463.01      513.30     34.53 o
  -6  -1   5      669.37      674.47     34.42 o
  -5  -1   5        1.34       -1.41      8.15 o
  -4  -1   5     1540.16     1538.85     41.90 o
  -3  -1   5     5116.81     5190.70    137.92 o
  -2  -1   5     2049.37     2005.77     53.64 o
  -1  -1   5        4.27       14.39     13.43 o
   0  -1   5      653.93      665.07     31.11 o
   1  -1   5     1495.86     1441.66     55.19 o
   2  -1   5     2851.74     2729.44     89.44 o
   3  -1   5      317.54      318.24     38.85 o
   4  -1   5     2010.59     2116.72     88.58 o
   5  -1   5      510.01      528.56     25.26 o
   6  -1   5      448.96      422.94     23.02 o
   7  -1   5       84.23       91.17     18.70 o
   8  -1   5      115.72       81.72     16.12 o
   9  -1   5        8.64      -19.18     27.82 o
  -9   0   5      930.22      886.28    100.71 o
  -8   0   5      335.37      329.28     22.98 o
  -7   0   5        0.36       -7.52      7.52 o
  -6   0   5      144.47      168.14     11.72 o
  -5   0   5     2642.58     2692.48     96.31 o
  -4   0   5     2258.22     2285.41     87.98 o
  -3   0   5       85.02       87.57      7.37 o
  -2   0   5     3095.31     3055.73     78.33 o
  -1   0   5     7642.21     7647.31    215.33 o
   0   0   5     1319.33     1351.89     46.15 o
   1   0   5        0.08       -3.63      4.19 o
   2   0   5     4396.24     4323.91    145.70 o
   3   0   5     4493.26     4470.28    136.78 o
   4   0   5      144.29      140.28     11.99 o
   5   0   5       54.08       60.49      6.86 o
   6   0   5     3461.49     3638.42    155.26 o
   7   0   5     3265.50     3369.07    180.99 o
   8   0   5       92.79       69.53      8.30 o
   9   0   5       26.24        0.00     20.14 o
  -9   1   5       72.23       51.80     42.20 o
  -8   1   5       71.19       57.67     17.74 o
  -7   1   5      178.03      186.72     15.61 o
  -6   1   5      320.26      326.70     35.97 o
  -5   1   5       93.92      105.01     21.10 o
  -4   1   5      561.52      559.06     22.51 o
  -3   1   5      121.71      110.78     10.10 o
  -2   1   5     2848.98     2812.43     82.43 o
  -1   1   5        2.55       -5.55      6.23 o
   0   1   5     8684.38     8309.52    217.00 o
   1   1   5     8314.66     8099.55    282.02 o
   2   1   5      521.15      504.77     15.25 o
   3   1   5      107.31      104.13      6.54 o
   4   1   5      104.82       88.94      6.68 o
   5   1   5      748.25      752.88     28.78 o
   6   1   5      335.57      311.63     18.01 o
   7   1   5      281.86      268.87     16.31 o
   8   1   5      624.00      640.73     55.63 o
   9   1   5       70.42       26.86     10.55 o
  -8   2   5      522.97      570.90     39.65 o
  -7   2   5       14.46       -3.15      8.38 o
  -6   2   5      296.50      308.36     19.00 o
  -5   2   5     3198.03     3340.21    129.20 o
  -4   2   5     2239.57     2316.40     67.64 o
  -3   2   5       62.85       69.87     27.34 o
  -2   2   5      116.84      107.13     11.03 o
  -1   2   5     2150.58     2142.25     59.44 o
   0   2   5     2993.61     2857.88     81.91 o
   1   2   5      742.68      731.73     19.36 o
   2   2   5     2093.92     2030.95     49.50 o
   3   2   5     4055.22     4042.59    131.89 o
   4   2   5     1170.86     1188.90     32.96 o
   5   2   5      355.37      360.45     13.51 o
   6   2   5      261.45      270.38     10.50 o
   7   2   5      681.57      734.73     44.12 o
   8   2   5      205.08      158.26     19.18 o
   9   2   5      139.40       94.96     19.18 o
  -8   3   5       96.88       85.65     31.17 o
  -7   3   5        7.08        3.18      9.82 o
  -6   3   5      135.77      132.11     10.85 o
  -5   3   5      179.80      189.29     11.85 o
  -4   3   5     1920.22     1974.20     62.63 o
  -3   3   5      940.45     1002.35     60.43 o
  -2   3   5      209.14      202.16      9.50 o
  -1   3   5      187.97      200.01     12.47 o
   0   3   5     2166.06     2167.34     53.84 o
   1   3   5     1840.93     1820.09     49.97 o
   2   3   5     1129.44     1141.01     32.80 o
   3   3   5      447.35      445.70     16.11 o
   4   3   5     5124.60     5151.69    157.33 o
   5   3   5     1831.59     1854.11     57.32 o
   6   3   5      326.23      310.95     20.00 o
   7   3   5       17.47       11.51      6.71 o
   8   3   5       16.23       14.39     10.55 o
   9   3   5       86.78       88.24     18.22 o
  -7   4   5       10.89       16.86     13.91 o
  -6   4   5       38.66       41.24     11.53 o
  -5   4   5     1863.14     1972.73     78.91 o
  -4   4   5     2023.78     2067.86     75.28 o
  -3   4   5        0.25       -3.59      7.78 o
  -2   4   5      593.56      605.72     17.63 o
  -1   4   5     7078.22     7037.62    163.46 o
   0   4   5     2577.88     2547.86     51.06 o
   1   4   5      134.84      148.87      9.13 o
   2   4   5      126.47      110.62      9.59 o
   3   4   5      597.68      593.27     21.42 o
   4   4   5     2157.10     2258.43     70.86 o
   5   4   5      732.56      753.44     26.43 o
   6   4   5     2430.16     2548.19     76.80 o
   7   4   5      309.50      335.62     23.50 o
   8   4   5      156.53      149.63     24.94 o
   9   4   5       11.87       31.65     16.31 o
  -7   5   5       22.46       33.12     16.81 o
  -6   5   5       72.19       56.87     10.50 o
  -5   5   5       34.23       41.11      9.42 o
  -4   5   5      939.25      980.52     39.86 o
  -3   5   5       13.16       33.32     20.62 o
  -2   5   5       10.87        7.71      9.40 o
  -1   5   5        2.79        7.77     12.95 o
   0   5   5     8106.94     8504.02    218.66 o
   1   5   5     3391.55     3484.70     85.14 o
   2   5   5       32.60       39.75     12.95 o
   3   5   5      149.99      171.13     12.47 o
   4   5   5     1913.74     1878.21     65.99 o
   5   5   5     2612.78     2674.86    106.46 o
   6   5   5       18.29       24.26      7.21 o
   7   5   5        5.39        2.98      5.80 o
   8   5   5      866.51      899.71     51.80 o
   9   5   5      589.66      532.34     51.80 o
  -6   6   5       57.85       41.31     28.30 o
  -5   6   5     1529.83     1579.23     86.84 o
  -4   6   5      508.10      493.81     34.05 o
  -3   6   5       46.57       30.12     10.38 o
  -2   6   5        3.48       10.48      7.63 o
  -1   6   5     2491.92     2635.34     88.60 o
   0   6   5     4371.23     4472.11    123.10 o
   1   6   5       11.12       26.62      6.21 o
   2   6   5      650.03      648.25     25.42 o
   3   6   5     1857.07     1921.72     60.49 o
   4   6   5     1304.24     1390.60     43.09 o
   5   6   5        0.27        1.92      6.38 o
   6   6   5       75.71       54.20      9.24 o
   7   6   5      163.74      188.82     17.74 o
   8   6   5      163.99      145.49     19.11 o
   9   6   5      353.60      293.51     36.45 o
  -6   7   5      215.52      202.65     23.38 o
  -5   7   5       32.99       29.70     15.26 o
  -4   7   5      624.83      645.85     54.19 o
  -3   7   5      411.25      450.04     28.02 o
  -2   7   5       16.26       29.02     10.60 o
  -1   7   5       21.11       13.62      6.68 o
   0   7   5      875.12      858.98     31.27 o
   1   7   5      601.81      577.50     20.48 o
   2   7   5      102.44      101.83      9.00 o
   3   7   5       63.88       70.14     10.79 o
   4   7   5     4074.17     4226.48    143.44 o
   5   7   5     1530.03     1642.77     62.25 o
   6   7   5       26.87       23.38      8.73 o
   7   7   5      125.36       93.88     12.60 o
   8   7   5      162.04      125.88     14.30 o
   9   7   5      536.40      472.87     45.08 o
  -5   8   5      403.90      342.43     47.00 o
  -4   8   5      318.41      253.85     39.81 o
  -3   8   5       33.70       34.49     12.09 o
  -2   8   5      127.95      148.77     27.34 o
  -1   8   5     2037.82     2220.78     82.87 o
   0   8   5     1334.00     1469.48     52.70 o
   1   8   5        4.43        6.71      7.46 o
   2   8   5       54.59       40.43      8.85 o
   3   8   5      706.10      746.64     33.65 o
   4   8   5     1401.08     1463.41     62.46 o
   5   8   5       84.44       67.31     22.06 o
   6   8   5      162.01      170.18     12.46 o
   7   8   5       52.30       47.48      9.72 o
   8   8   5      187.89      198.00     18.45 o
  -4   9   5      122.30       86.33     19.18 o
  -3   9   5      270.81      257.83     24.31 o
  -2   9   5      520.69      509.15     33.93 o
  -1   9   5        5.01        5.76      8.14 o
   0   9   5      972.58      963.18     46.70 o
   1   9   5      429.65      429.97     23.50 o
   2   9   5       30.15       41.89     17.27 o
   3   9   5       27.99       37.29     10.07 o
   4   9   5      237.30      227.45     36.45 o
   5   9   5      520.16      492.68     27.28 o
   6   9   5        1.94       -3.18      8.49 o
   7   9   5      115.70      107.82     11.82 o
   8   9   5      608.33      583.75     36.53 o
  -3  10   5       16.64       20.19     22.06 o
  -2  10   5      116.81       98.16     17.21 o
  -1  10   5      307.61      314.38     26.02 o
   0  10   5      337.01      338.01     22.11 o
   1  10   5        0.36       -4.62      8.69 o
   2  10   5      446.55      410.76     32.14 o
   3  10   5      714.75      689.30     55.77 o
   4  10   5      416.22      396.09     63.79 o
   5  10   5       22.20       23.98      8.38 o
   6  10   5       11.69        0.00     23.02 o
   7  10   5      108.66      115.09     33.57 o
  -1  11   5       50.24       37.79     19.81 o
   0  11   5       29.87       23.08     11.47 o
   1  11   5      268.73      281.87     40.29 o
   2  11   5      142.82      121.55     16.27 o
   3  11   5        0.37      -10.07     11.29 o
   4  11   5      300.48      265.69     26.02 o
   5  11   5      181.97      142.38     18.99 o
   6  11   5       26.29       28.78     11.51 o
   1  12   5       18.85        7.70      9.59 o
   2  12   5       74.03       52.51     14.80 o
   3  12   5      147.36      165.94     21.10 o
   4  12   5       77.71       57.55     16.31 o
   5  12   5        2.09      -22.06     30.69 o
  -3 -12   6      643.05      637.85     72.90 o
  -2 -12   6      231.03      211.98     31.65 o
  -6 -11   6      225.57      220.61     25.90 o
  -5 -11   6       72.95       61.39     22.06 o
  -4 -11   6        0.59       -0.96     17.27 o
  -3 -11   6        0.32        0.00     19.18 o
  -2 -11   6      564.29      560.18     41.71 o
  -1 -11   6     1230.25     1186.17     85.67 o
   0 -11   6      152.40      133.28     17.73 o
   1 -11   6        0.89      -30.69     30.69 o
  -7 -10   6      517.00      443.14     45.08 o
  -6 -10   6     1282.80     1342.85    118.94 o
  -5 -10   6       21.18       33.57     16.31 o
  -4 -10   6        7.29       15.35     13.43 o
  -3 -10   6        0.77       -0.96     10.55 o
  -2 -10   6      105.60      109.54     13.21 o
  -1 -10   6       36.78       20.14      8.99 o
   0 -10   6      440.53      444.07     31.53 o
   1 -10   6      996.59     1041.42     82.50 o
   2 -10   6      269.05      237.39     26.43 o
  -8  -9   6       32.41        9.59     23.98 o
  -7  -9   6        0.01      -16.31     16.31 o
  -6  -9   6      521.00      460.40     57.55 o
  -5  -9   6     1145.05     1124.16     86.33 o
  -4  -9   6      134.96      159.22     18.22 o
  -3  -9   6       16.78       31.65     12.47 o
  -2  -9   6      735.08      731.94     40.95 o
  -1  -9   6      608.70      662.41     36.83 o
   0  -9   6        4.01       -2.32      7.87 o
   1  -9   6       74.60       63.88     15.35 o
   2  -9   6      628.07      636.02     33.88 o
   3  -9   6     1419.35     1390.38    140.76 o
  -8  -8   6       16.02       11.51     14.39 o
  -7  -8   6      210.37      197.59     19.18 o
  -6  -8   6      353.35      342.43     29.73 o
  -5  -8   6        0.03        9.59     18.22 o
  -4  -8   6       17.90       25.90     13.43 o
  -3  -8   6     1425.04     1492.48     76.73 o
  -2  -8   6     2652.29     2816.86    124.89 o
  -1  -8   6       83.42       76.94      9.00 o
   0  -8   6       90.20      107.22     12.60 o
   1  -8   6      253.97      257.01     17.27 o
   2  -8   6      332.14      328.39     20.61 o
   3  -8   6       39.60       33.20     22.03 o
   4  -8   6     1129.05     1336.13    108.39 o
  -8  -7   6      117.82      111.26     17.27 o
  -7  -7   6       38.58       35.49     12.47 o
  -6  -7   6      500.42      473.83     36.45 o
  -5  -7   6      188.19      215.81     22.06 o
  -4  -7   6      459.58      456.57     24.94 o
  -3  -7   6      176.50      170.44      8.38 o
  -2  -7   6     3063.96     3149.71    122.08 o
  -1  -7   6     6899.52     7224.90    315.84 o
   0  -7   6      266.75      269.04     16.59 o
   1  -7   6       66.08       73.17      9.59 o
   2  -7   6      831.40      848.72     35.87 o
   3  -7   6     1253.50     1307.40    109.52 o
   4  -7   6       48.52       32.98     14.67 o
   5  -7   6        3.22      -19.35     19.35 o
  -9  -6   6       19.84       40.29     26.86 o
  -8  -6   6      143.15      119.90     13.43 o
  -7  -6   6      773.10      824.89     51.80 o
  -6  -6   6     2478.88     2600.33    150.59 o
  -5  -6   6       14.28        9.73      8.63 o
  -4  -6   6      537.19      554.76     22.53 o
  -3  -6   6       56.03       77.03      6.91 o
  -2  -6   6     1086.60     1118.20     35.26 o
  -1  -6   6       25.19       20.50      8.73 o
   0  -6   6      758.67      780.33     41.00 o
   1  -6   6     1715.20     1793.28     56.67 o
   2  -6   6     1413.66     1386.55     64.74 o
   3  -6   6       55.90       35.63     14.05 o
   4  -6   6      141.16      138.56     20.48 o
   5  -6   6       18.88        9.59     14.20 o
   6  -6   6       59.14       30.54     20.51 o
  -9  -5   6      235.01      225.41     26.86 o
  -8  -5   6        0.48       -4.80     10.55 o
  -7  -5   6       21.72       16.21      6.21 o
  -6  -5   6      719.20      664.21     26.78 o
  -5  -5   6     3694.12     3846.66    126.97 o
  -4  -5   6      539.90      553.18     26.86 o
  -3  -5   6       55.78       68.03      7.72 o
  -2  -5   6     2715.71     2823.93     88.22 o
  -1  -5   6     1658.69     1727.39     99.27 o
   0  -5   6        0.89       14.19      9.77 o
   1  -5   6        0.10        8.70      7.21 o
   2  -5   6     4262.13     4308.28    141.58 o
   3  -5   6     9602.01    10291.00    469.64 o
   4  -5   6      350.82      316.75     27.41 o
   5  -5   6       13.76       -2.57     10.11 o
   6  -5   6       12.07       -1.92     12.77 o
   7  -5   6      619.76      666.06     63.39 o
  -9  -4   6        9.12       -0.96     16.31 o
  -8  -4   6       57.18       62.35     15.35 o
  -7  -4   6      233.68      244.47     13.89 o
  -6  -4   6      207.50      222.16     11.98 o
  -5  -4   6       76.62       88.52      7.10 o
  -4  -4   6      602.58      625.04     33.57 o
  -3  -4   6     5664.16     5900.97    171.64 o
  -2  -4   6     7814.98     7845.35    261.89 o
  -1  -4   6       24.49       22.52      9.82 o
   0  -4   6      257.46      293.33     26.86 o
   1  -4   6       32.09       14.00     11.89 o
   2  -4   6     1627.26     1608.87     55.31 o
   3  -4   6       98.43      101.44     18.22 o
   4  -4   6     1138.75     1210.15     62.27 o
   5  -4   6      297.61      328.30     38.85 o
   6  -4   6      153.34      151.54     22.71 o
   7  -4   6       33.41       64.45     23.02 o
  -9  -3   6     1047.83      904.50     86.33 o
  -8  -3   6      963.73     1054.97     57.55 o
  -7  -3   6       34.24       43.01      8.38 o
  -6  -3   6      177.99      188.39     22.06 o
  -5  -3   6     1071.29     1102.80     35.49 o
  -4  -3   6      557.63      541.68     46.04 o
  -3  -3   6        3.97       20.14      7.10 o
  -2  -3   6     1401.17     1356.23     48.92 o
  -1  -3   6    11702.75    11794.80    530.27 o
   0  -3   6     3220.81     3317.41    119.36 o
   1  -3   6      110.77      104.91     23.98 o
   2  -3   6      724.82      757.85     24.98 o
   3  -3   6     1329.22     1407.63     67.62 o
   4  -3   6      280.81      321.26     20.22 o
   5  -3   6        0.26      -15.35     15.35 o
   6  -3   6     1340.83     1386.48     88.02 o
   7  -3   6     2009.17     2029.34    163.40 o
   8  -3   6       92.45       71.00     19.31 o
  -9  -2   6       35.88       29.73     19.18 o
  -8  -2   6      151.21      112.82     12.95 o
  -7  -2   6      415.89      401.93     24.16 o
  -6  -2   6     1110.21     1138.64     45.58 o
  -5  -2   6        6.08       16.15      7.81 o
  -4  -2   6     1220.16     1232.87     37.32 o
  -3  -2   6        7.71       -2.30      5.76 o
  -2  -2   6      728.08      714.59     23.54 o
  -1  -2   6      641.37      647.10     21.82 o
   0  -2   6     2618.17     2490.54     88.83 o
   1  -2   6     8388.80     8385.57    356.65 o
   2  -2   6     1793.86     1734.14     62.27 o
   3  -2   6       27.80       25.29      4.80 o
   4  -2   6      181.60      151.44     14.29 o
   5  -2   6       12.28       12.47     22.06 o
   6  -2   6      221.41      214.31     18.20 o
   7  -2   6      150.34      155.63     20.14 o
   8  -2   6      601.55      552.23     89.20 o
  -9  -1   6      377.54      350.10     50.84 o
  -8  -1   6      321.73      340.44     31.65 o
  -7  -1   6        2.33        3.60      7.40 o
  -6  -1   6      517.41      509.73     24.67 o
  -5  -1   6     4524.30     4693.61    156.32 o
  -4  -1   6     5084.19     5203.63    147.54 o
  -3  -1   6      868.73      899.19     27.10 o
  -2  -1   6      518.77      564.79     17.29 o
  -1  -1   6      645.00      603.97     26.38 o
   0  -1   6      423.67      402.85     30.69 o
   1  -1   6       15.69       22.19     10.11 o
   2  -1   6     2018.72     1941.44     63.03 o
   3  -1   6     5030.86     5067.92    178.13 o
   4  -1   6     1007.17     1023.56     40.53 o
   5  -1   6      462.06      487.32     25.95 o
   6  -1   6      290.70      313.47     18.85 o
   7  -1   6      382.48      380.59     27.34 o
   8  -1   6      204.37      130.93     21.66 o
  -9   0   6      103.16       94.96     30.69 o
  -8   0   6      161.42      161.25     47.48 o
  -7   0   6       25.57        6.48     12.95 o
  -6   0   6       31.20       30.50     21.10 o
  -5   0   6      173.88      196.59     12.01 o
  -4   0   6     2275.68     2233.63     70.00 o
  -3   0   6     5128.65     5349.57    143.57 o
  -2   0   6      186.54      196.49     25.42 o
  -1   0   6        1.10        0.64      7.72 o
   0   0   6     1580.44     1621.29     52.73 o
   1   0   6      564.92      550.05     20.89 o
   2   0   6      160.69      160.18     11.51 o
   3   0   6       10.72       10.64      9.11 o
   4   0   6     4048.77     4097.49    140.04 o
   5   0   6     2600.92     2747.70    137.16 o
   6   0   6      166.89      179.81     11.47 o
   7   0   6        3.66        5.95     19.66 o
   8   0   6       39.41       64.26     13.43 o
   9   0   6       70.17       94.00     41.24 o
  -8   1   6      721.23      788.55     41.50 o
  -7   1   6        6.25        9.68      8.08 o
  -6   1   6       15.40       30.20     14.87 o
  -5   1   6     1707.12     1796.32     64.40 o
  -4   1   6     3154.02     3351.60    109.10 o
  -3   1   6        1.84        7.76      7.37 o
  -2   1   6      351.72      347.69     16.31 o
  -1   1   6     8630.32     8491.20    216.29 o
   0   1   6    10164.50     9885.22    264.61 o
   1   1   6        0.07       -8.63     11.03 o
   2   1   6        6.05       22.02      6.94 o
   3   1   6        2.27        9.42      7.19 o
   4   1   6      848.81      869.05     30.52 o
   5   1   6       41.35       59.58      6.91 o
   6   1   6     3027.55     3157.73    109.16 o
   7   1   6     1073.18     1163.03     59.64 o
   8   1   6      100.78      111.85     11.18 o
   9   1   6        5.66       22.06     27.82 o
  -8   2   6      170.31      140.39     20.58 o
  -7   2   6      393.89      414.56     24.10 o
  -6   2   6      343.89      346.33     27.82 o
  -5   2   6      328.13      311.46     36.93 o
  -4   2   6      811.63      810.11     37.89 o
  -3   2   6       60.42       86.19     10.60 o
  -2   2   6      213.44      172.18     10.17 o
  -1   2   6        0.04       10.96     16.31 o
   0   2   6     6501.42     6510.14    180.41 o
   1   2   6     9460.43     9527.51    247.46 o
   2   2   6      229.54      225.71     13.91 o
   3   2   6       13.33       17.72      9.59 o
   4   2   6     1011.45     1008.02     28.68 o
   5   2   6     2501.65     2641.93     69.02 o
   6   2   6       15.43       20.30      5.66 o
   7   2   6        1.91       -2.88      7.67 o
   8   2   6      496.13      400.94     36.45 o
   9   2   6      853.01      808.59     66.18 o
  -8   3   6      174.03      143.62     19.11 o
  -7   3   6        0.04        8.26     10.37 o
  -6   3   6       64.63       63.31     10.37 o
  -5   3   6     3976.98     4231.16    163.42 o
  -4   3   6     3541.24     3696.00    105.56 o
  -3   3   6        2.95       -3.91      8.27 o
  -2   3   6      231.92      225.36     12.95 o
  -1   3   6     1113.05     1128.52     28.39 o
   0   3   6     6524.50     6690.32    172.20 o
   1   3   6        6.42       -1.51      6.91 o
   2   3   6      378.76      386.81     17.27 o
   3   3   6     2136.45     2166.07     74.27 o
   4   3   6     3198.19     3401.27    135.24 o
   5   3   6      122.78      136.39     10.37 o
   6   3   6        3.22       -1.52      5.05 o
   7   3   6        2.08        3.30      5.66 o
   8   3   6      306.05      300.22     22.06 o
   9   3   6      135.50       86.33     17.27 o
  -7   4   6       12.45       31.38     18.70 o
  -6   4   6       81.02       76.80     10.50 o
  -5   4   6      166.46      170.43     14.24 o
  -4   4   6     1046.31     1058.02     41.64 o
  -3   4   6     1700.30     1799.15     55.25 o
  -2   4   6      153.76      145.74     12.83 o
  -1   4   6      265.90      267.20     13.11 o
   0   4   6      910.05      876.12     25.42 o
   1   4   6      755.51      757.44     21.78 o
   2   4   6      236.18      217.33     10.20 o
   3   4   6       72.72       83.33      8.73 o
   4   4   6     4287.44     4319.16    127.64 o
   5   4   6     4818.32     5127.13    151.95 o
   6   4   6      210.52      207.29     13.65 o
   7   4   6        3.18        3.33     24.94 o
   8   4   6       76.41       84.41      9.59 o
   9   4   6      444.12      398.06     43.16 o
  -7   5   6       31.49       40.29     12.95 o
  -6   5   6        2.56       15.73     42.20 o
  -5   5   6      243.64      229.39     17.60 o
  -4   5   6      591.74      570.16     27.78 o
  -3   5   6       34.64       23.95      9.68 o
  -2   5   6      204.87      234.23     14.98 o
  -1   5   6     3940.02     3983.09    117.98 o
   0   5   6     5564.17     5791.00    137.69 o
   1   5   6        5.94       13.98     11.03 o
   2   5   6       33.71       18.79     10.55 o
   3   5   6       77.71       96.97      9.58 o
   4   5   6     1393.84     1539.54     48.41 o
   5   5   6       17.20       34.49     24.94 o
   6   5   6      422.36      406.61     35.97 o
   7   5   6      184.24      207.46     13.80 o
   8   5   6      306.03      327.31     20.96 o
   9   5   6       33.17       31.65     16.31 o
  -6   6   6      467.26      431.09     32.90 o
  -5   6   6       41.78       23.75     15.35 o
  -4   6   6      176.58      172.65     15.25 o
  -3   6   6       23.97       19.88      9.82 o
  -2   6   6      314.89      332.15     16.28 o
  -1   6   6      105.40      102.87     10.79 o
   0   6   6     2902.38     2999.25     81.53 o
   1   6   6     1860.56     1906.53     45.42 o
   2   6   6       60.77       60.56     13.43 o
   3   6   6       39.00       40.05     14.39 o
   4   6   6      784.90      777.14     26.01 o
   5   6   6      980.30      966.15     34.10 o
   6   6   6        4.44       -2.48     10.55 o
   7   6   6       19.33       28.35     11.51 o
   8   6   6      787.97      829.34     63.35 o
   9   6   6     1030.59     1010.97    131.41 o
  -5   7   6      366.99      372.59     31.57 o
  -4   7   6      568.80      582.31     31.18 o
  -3   7   6      126.14      125.72     14.67 o
  -2   7   6       84.07       69.21     22.54 o
  -1   7   6      204.16      193.45     14.39 o
   0   7   6      282.23      320.07     15.25 o
   1   7   6        3.20        0.18      7.10 o
   2   7   6      774.43      786.82     31.07 o
   3   7   6     2325.06     2474.73     77.09 o
   4   7   6     1741.74     1876.06     61.73 o
   5   7   6        7.55        4.61      6.54 o
   6   7   6        3.52       13.74      6.26 o
   7   7   6        8.13        3.24     13.43 o
   8   7   6      187.43      217.97     24.94 o
   9   7   6       20.99       14.39     28.78 o
  -4   8   6       78.81       76.42     23.98 o
  -3   8   6     1567.93     1689.98     88.86 o
  -2   8   6      921.02      925.37     53.08 o
  -1   8   6       61.24       84.18     15.40 o
   0   8   6        2.24       -2.75     10.11 o
   1   8   6      152.11      158.63     18.70 o
   2   8   6      100.95       96.94     11.51 o
   3   8   6        7.84       19.59     25.90 o
   4   8   6      942.95      943.55     42.08 o
   5   8   6      993.65     1005.14     47.10 o
   6   8   6      161.64      127.62     38.85 o
   7   8   6        3.72       18.52     11.99 o
   8   8   6      185.83      208.65     23.02 o
  -3   9   6       70.27       94.70     40.77 o
  -2   9   6      214.00      193.66     23.43 o
  -1   9   6      590.90      582.69     42.54 o
   0   9   6      170.27      162.86     12.42 o
   1   9   6        9.76       -1.69      9.68 o
   2   9   6       43.90       34.84     11.99 o
   3   9   6      260.78      253.15     23.98 o
   4   9   6      147.13      138.57     14.30 o
   5   9   6        1.49       -1.37     11.99 o
   6   9   6      393.71      352.71     30.21 o
   7   9   6      523.11      539.13     66.18 o
   8   9   6      144.19      143.88     22.06 o
  -2  10   6      122.36      100.81     36.93 o
  -1  10   6        4.40       23.33     28.78 o
   0  10   6       50.94       46.07     10.50 o
   1  10   6     1128.17     1099.41     79.64 o
   2  10   6      823.82      779.78     56.41 o
   3  10   6        2.70       -0.54      9.35 o
   4  10   6       11.93       -3.84      9.94 o
   5  10   6       23.35       22.04     21.10 o
   6  10   6       48.19       25.85     32.61 o
   7  10   6       46.15        9.59     12.47 o
  -1  11   6       60.17       45.38     45.08 o
   0  11   6        1.62        4.23     14.39 o
   1  11   6       11.08        4.98     10.60 o
   2  11   6      814.88      764.57     58.34 o
   3  11   6      537.74      511.55     70.98 o
   4  11   6       52.19       57.83     21.10 o
   5  11   6       11.14        4.80     16.31 o
   6  11   6       54.76       46.04     22.06 o
   2  12   6      243.34      175.53     25.90 o
   3  12   6        4.45        5.76     18.22 o
  -5 -11   7        0.60        0.96     19.18 o
  -4 -11   7        5.99      -16.31     16.31 o
  -3 -11   7      167.97      122.77     23.98 o
  -2 -11   7      787.85      759.04     58.15 o
  -1 -11   7        9.72        8.04     11.29 o
   0 -11   7      282.22      281.00     27.31 o
  -6 -10   7      267.04      218.69     27.82 o
  -5 -10   7      461.36      498.77     45.08 o
  -4 -10   7       23.40       11.51     14.39 o
  -3 -10   7       80.85       71.94     16.31 o
  -2 -10   7      430.35      441.93     30.79 o
  -1 -10   7     1676.44     1821.18     96.89 o
   0 -10   7      265.07      254.05     26.86 o
   1 -10   7        1.87        8.42      8.95 o
   2 -10   7      437.27      351.06     66.18 o
  -7  -9   7      327.30      285.83     27.82 o
  -6  -9   7     1588.38     1709.25    129.49 o
  -5  -9   7      133.55      160.18     23.02 o
  -4  -9   7      293.17      221.57     23.98 o
  -3  -9   7      130.20      136.20     17.27 o
  -2  -9   7      594.03      567.28     33.59 o
  -1  -9   7       84.97       91.86     11.33 o
   0  -9   7       29.72       35.30      9.91 o
   1  -9   7      104.44      116.61     14.29 o
   2  -9   7      417.29      363.91     31.21 o
   3  -9   7       11.06       32.61     44.12 o
  -8  -8   7        0.55      -18.22     28.78 o
  -7  -8   7        2.94        0.96     15.35 o
  -6  -8   7       68.42       62.35     15.35 o
  -5  -8   7     1747.32     1750.50    134.28 o
  -4  -8   7      411.31      402.85     29.73 o
  -3  -8   7        1.62        4.92      4.37 o
  -2  -8   7      654.04      660.64     34.73 o
  -1  -8   7     1738.34     1830.08     93.55 o
   0  -8   7       54.22       71.14     22.06 o
   1  -8   7       45.90       48.32      8.73 o
   2  -8   7      269.44      264.68     20.41 o
   3  -8   7     1975.88     2024.63    192.49 o
   4  -8   7      439.60      350.41     42.59 o
  -8  -7   7      115.08       89.20     15.35 o
  -7  -7   7      223.14      187.04     23.98 o
  -6  -7   7      300.05      312.69     25.90 o
  -5  -7   7        3.15        1.42     11.99 o
  -4  -7   7       54.85       69.15     19.18 o
  -3  -7   7      971.13      971.31     50.36 o
  -2  -7   7     3018.00     3277.45    122.31 o
  -1  -7   7      255.15      241.46     15.91 o
   0  -7   7      251.61      248.12     14.80 o
   1  -7   7        7.61        5.76      6.86 o
   2  -7   7      263.05      240.68     23.02 o
   3  -7   7       23.03       -9.38     20.62 o
   4  -7   7      132.52      111.86     50.84 o
   5  -7   7       12.75       33.66     23.02 o
  -8  -6   7      985.57      937.12     78.65 o
  -7  -6   7      191.39      192.79     22.06 o
  -6  -6   7      172.23      184.58     11.47 o
  -5  -6   7      528.95      512.47     24.75 o
  -4  -6   7      226.70      204.19     16.79 o
  -3  -6   7       23.54       18.32      7.10 o
  -2  -6   7      241.78      250.52     12.83 o
  -1  -6   7     2705.44     2727.37    106.69 o
   0  -6   7      588.47      646.33     27.14 o
   1  -6   7       83.48       77.26     10.07 o
   2  -6   7      920.01      911.95     46.04 o
   3  -6   7     1915.16     1962.72    134.63 o
   4  -6   7       94.62      104.93     16.96 o
   5  -6   7        9.80      -26.86     27.82 o
   6  -6   7       92.57       50.95     32.61 o
  -9  -5   7        5.57      -31.65     31.65 o
  -8  -5   7       63.53       74.82     13.43 o
  -7  -5   7      147.71      139.11     10.17 o
  -6  -5   7      975.18      984.04     52.34 o
  -5  -5   7      209.73      200.47     14.39 o
  -4  -5   7     1118.47     1117.52     41.40 o
  -3  -5   7       71.23       93.06     10.20 o
  -2  -5   7      218.33      228.05     13.32 o
  -1  -5   7      176.94      165.54     45.08 o
   0  -5   7      699.07      674.97     25.54 o
   1  -5   7     1188.94     1300.67     63.31 o
   2  -5   7      696.59      690.02     27.73 o
   3  -5   7        5.02       11.14     13.07 o
   4  -5   7      349.00      405.55     32.26 o
   5  -5   7       95.64       73.36     21.62 o
   6  -5   7       19.10       -6.62     12.56 o
  -9  -4   7      560.54      517.96     47.96 o
  -8  -4   7      285.40      236.50     19.66 o
  -7  -4   7        0.06       -6.10      6.10 o
  -6  -4   7       49.40       44.39      7.37 o
  -5  -4   7     2124.13     2253.72     85.93 o
  -4  -4   7     3265.44     3406.58    122.89 o
  -3  -4   7      444.30      437.70     18.59 o
  -2  -4   7      531.41      544.18     23.75 o
  -1  -4   7      976.84      937.24     67.14 o
   0  -4   7      243.28      266.24     18.85 o
   1  -4   7      117.61      128.98     24.46 o
   2  -4   7     1096.09     1136.80     38.63 o
   3  -4   7     1773.98     1818.33     95.88 o
   4  -4   7      817.95      790.36     69.06 o
   5  -4   7      132.69      123.08     19.11 o
   6  -4   7     1070.23     1124.80     82.66 o
   7  -4   7      729.90      613.89     71.46 o
  -9  -3   7      358.09      346.26     39.33 o
  -8  -3   7       97.08       89.43     12.01 o
  -7  -3   7       71.94       66.45      9.58 o
  -6  -3   7      187.53      180.65     11.53 o
  -5  -3   7       14.58        4.93      7.67 o
  -4  -3   7      326.49      324.63     34.05 o
  -3  -3   7     3657.00     3772.44    127.31 o
  -2  -3   7      313.48      316.17     15.16 o
  -1  -3   7      254.37      276.72     15.24 o
   0  -3   7     1782.54     1834.40     91.22 o
   1  -3   7     2408.23     2474.43    115.20 o
   2  -3   7      445.23      424.37     16.54 o
   3  -3   7        0.03        2.98      5.76 o
   4  -3   7      961.01      963.97     76.73 o
   5  -3   7      944.63      948.63     84.41 o
   6  -3   7      328.69      389.06     71.46 o
   7  -3   7        3.15        4.37     17.60 o
  -9  -2   7      679.72      608.12     77.69 o
  -8  -2   7     1333.51     1369.24     92.28 o
  -7  -2   7       68.93       62.50     16.79 o
  -6  -2   7       39.14       50.49      9.11 o
  -5  -2   7     1620.16     1752.02     56.45 o
  -4  -2   7     2817.09     2917.76     92.21 o
  -3  -2   7       17.55       27.18     14.87 o
  -2  -2   7       21.24       34.54     11.51 o
  -1  -2   7     3291.05     3326.96     94.11 o
   0  -2   7     7251.38     7133.40    403.81 o
   1  -2   7       11.31       23.07     13.91 o
   2  -2   7      941.42      933.43     31.73 o
   3  -2   7      759.17      736.31     46.04 o
   4  -2   7      675.20      614.83     45.08 o
   5  -2   7        1.77        5.53     12.67 o
   6  -2   7      632.03      583.99     39.86 o
   7  -2   7      695.96      673.77     59.09 o
   8  -2   7      259.29      303.45     78.65 o
  -8  -1   7       82.91       75.31     13.91 o
  -7  -1   7      120.54      123.42     27.34 o
  -6  -1   7      333.99      325.14     19.70 o
  -5  -1   7      698.42      755.19     47.96 o
  -4  -1   7     1531.98     1528.68     45.23 o
  -3  -1   7      667.33      656.33     24.46 o
  -2  -1   7      986.63     1035.01     45.62 o
  -1  -1   7       17.92       18.80      7.98 o
   0  -1   7     2913.55     3042.08    117.31 o
   1  -1   7     9137.11     9157.79    290.39 o
   2  -1   7      804.79      803.79     36.45 o
   3  -1   7        8.82       22.09     19.18 o
   4  -1   7      915.81      947.32     35.01 o
   5  -1   7     3454.06     3525.43    167.41 o
   6  -1   7      160.60      186.13     28.78 o
   7  -1   7        2.57      -23.98     23.98 o
   8  -1   7        1.35       -2.88     26.86 o
  -8   0   7      347.63      370.24     24.40 o
  -7   0   7       54.86       79.95     10.74 o
  -6   0   7       16.77       17.63      9.68 o
  -5   0   7     2136.77     2179.52     72.55 o
  -4   0   7     6676.99     7000.45    247.88 o
  -3   0   7       79.68       80.86     11.03 o
  -2   0   7      297.13      311.47     12.89 o
  -1   0   7      732.56      748.39     26.97 o
   0   0   7     6360.16     6493.36    209.34 o
   1   0   7      306.60      301.11     28.78 o
   2   0   7      351.26      347.37     30.69 o
   3   0   7      550.11      530.02     19.36 o
   4   0   7     3156.87     3213.23     99.16 o
   5   0   7       33.43       19.30      6.21 o
   6   0   7      451.59      449.63     28.58 o
   7   0   7       35.72       12.63      9.00 o
   8   0   7      195.57      175.72     22.21 o
  -8   1   7      125.10      103.03     23.98 o
  -7   1   7      111.31      149.50     23.02 o
  -6   1   7        2.61       34.05     13.56 o
  -5   1   7       27.91       21.58     11.51 o
  -4   1   7      629.00      663.89     26.23 o
  -3   1   7     1546.56     1629.14     56.44 o
  -2   1   7      375.27      405.39     15.42 o
  -1   1   7       80.71       81.23     16.31 o
   0   1   7     4727.86     4747.71    123.35 o
   1   1   7     3486.64     3570.11    105.03 o
   2   1   7      185.11      162.34     10.96 o
   3   1   7       33.16       33.09      8.30 o
   4   1   7     1614.49     1654.08     56.33 o
   5   1   7     4221.60     4458.34    174.09 o
   6   1   7      418.70      402.79     19.11 o
   7   1   7        1.96        5.23      6.68 o
   8   1   7      235.82      256.29     17.72 o
  -8   2   7      496.42      445.49     45.08 o
  -7   2   7      167.50      144.62     22.54 o
  -6   2   7       39.23       33.62     10.86 o
  -5   2   7      757.85      744.12     34.41 o
  -4   2   7      843.73      848.72     32.14 o
  -3   2   7      147.23      156.31     20.14 o
  -2   2   7       43.42       55.83      6.71 o
  -1   2   7     3276.36     3325.83     87.49 o
   0   2   7    13344.72    13373.95    336.05 o
   1   2   7       40.72       38.62      5.50 o
   2   2   7      515.47      556.34     21.07 o
   3   2   7       61.80       62.03      6.91 o
   4   2   7     1766.72     1869.57     67.62 o
   5   2   7      194.66      203.23     13.43 o
   6   2   7      215.29      235.57     11.05 o
   7   2   7       25.26       26.65      5.30 o
   8   2   7      205.91      177.45     20.14 o
   9   2   7       29.32       -6.71     38.37 o
  -7   3   7      674.23      656.42     38.59 o
  -6   3   7      718.80      753.39     38.64 o
  -5   3   7      300.73      301.89     23.02 o
  -4   3   7      671.77      733.43     52.28 o
  -3   3   7      599.50      651.01     25.26 o
  -2   3   7       27.11       38.80      8.46 o
  -1   3   7      305.58      317.47     17.27 o
   0   3   7     2175.32     2169.68     64.74 o
   1   3   7     4648.99     4767.94    155.11 o
   2   3   7      270.29      291.34     14.51 o
   3   3   7        0.03        7.05      6.68 o
   4   3   7     1464.29     1590.96     67.74 o
   5   3   7     2667.21     2747.55     89.34 o
   6   3   7       16.69       14.69      6.21 o
   7   3   7        8.82       11.75      8.05 o
   8   3   7      185.44      149.63     16.31 o
   9   3   7      976.06      901.63     70.98 o
  -7   4   7       16.02       22.96     16.52 o
  -6   4   7       17.19        6.22     11.47 o
  -5   4   7      442.64      416.40     23.39 o
  -4   4   7     1381.44     1449.74     54.60 o
  -3   4   7      502.11      496.42     21.29 o
  -2   4   7      553.62      568.06     23.22 o
  -1   4   7     1641.55     1642.26     51.33 o
   0   4   7      390.73      379.61     13.89 o
   1   4   7      250.51      272.71     25.90 o
   2   4   7        1.58       -5.13     17.27 o
   3   4   7     2597.08     2795.83    126.13 o
   4   4   7     3405.77     3621.22    118.87 o
   5   4   7        7.66       -4.15     18.70 o
   6   4   7       48.31       37.41      8.66 o
   7   4   7        2.31       -0.58     24.46 o
   8   4   7      275.57      300.11     38.85 o
   9   4   7        0.25      -11.51     23.02 o
  -6   5   7      108.56       99.99     13.21 o
  -5   5   7        1.74        8.70      9.91 o
  -4   5   7       45.24       54.02      9.42 o
  -3   5   7     2178.40     2265.18     83.41 o
  -2   5   7     2504.79     2561.12     85.17 o
  -1   5   7      138.67      144.36     10.11 o
   0   5   7      195.53      221.96     12.83 o
   1   5   7      702.83      691.87     26.38 o
   2   5   7      132.67      134.19     12.20 o
   3   5   7       58.05       78.55     17.74 o
   4   5   7      555.14      580.60     21.82 o
   5   5   7     1479.20     1584.67     58.69 o
   6   5   7      189.04      191.93     15.21 o
   7   5   7       45.99       34.20      8.73 o
   8   5   7      404.35      407.94     31.40 o
   9   5   7      394.94      474.79     51.80 o
  -6   6   7       13.29        9.71     17.27 o
  -5   6   7        5.23       16.01     13.11 o
  -4   6   7       14.01       35.68     12.15 o
  -3   6   7       71.72       85.37     22.06 o
  -2   6   7      203.68      223.21     14.88 o
  -1   6   7     1014.89      984.98     35.77 o
   0   6   7      893.20      897.93     29.16 o
   1   6   7       17.42       21.51     19.66 o
   2   6   7      344.53      313.95     16.02 o
   3   6   7      630.27      629.32     26.08 o
   4   6   7      349.82      347.53     18.20 o
   5   6   7      148.17      176.24     12.05 o
   6   6   7      100.54       90.88     11.71 o
   7   6   7      506.86      508.07     31.58 o
   8   6   7      135.58      144.27     17.72 o
  -5   7   7        2.88       22.84     16.52 o
  -4   7   7       43.88       39.81     11.05 o
  -3   7   7      622.03      575.17     31.53 o
  -2   7   7      580.98      571.85     29.36 o
  -1   7   7        4.29       -4.09     12.41 o
   0   7   7       24.07       24.40     12.47 o
   1   7   7     1128.58     1140.86     50.36 o
   2   7   7     2514.70     2560.02     81.70 o
   3   7   7       14.23        4.24     16.31 o
   4   7   7      169.26      170.60     12.77 o
   5   7   7       36.19       53.27     26.86 o
   6   7   7      118.99       98.39     23.98 o
   7   7   7        3.49        5.96      9.03 o
   8   7   7      195.21      246.32     28.95 o
  -4   8   7      264.28      281.01     27.32 o
  -3   8   7      202.53      169.68     15.93 o
  -2   8   7      279.65      264.81     27.82 o
  -1   8   7        1.31        7.32     20.62 o
   0   8   7       18.48       15.27      7.81 o
   1   8   7      136.38      120.02     11.47 o
   2   8   7      896.10      821.85     39.96 o
   3   8   7     1190.81     1205.67     54.16 o
   4   8   7      151.38      137.03     13.48 o
   5   8   7        4.03        9.02     11.99 o
   6   8   7      227.62      196.96     26.38 o
   7   8   7      336.01      292.15     20.21 o
   8   8   7      137.35      105.08     25.42 o
  -3   9   7     1195.21     1211.48     88.04 o
  -2   9   7      951.26      915.05     61.01 o
  -1   9   7        1.23       14.64     12.83 o
   0   9   7        0.53        1.44      9.91 o
   1   9   7      541.18      551.42     26.87 o
   2   9   7      859.03      916.13     46.75 o
   3   9   7        6.67       -5.13     24.46 o
   4   9   7       16.58       24.37     12.47 o
   5   9   7      249.18      256.51     20.21 o
   6   9   7      452.63      475.75     35.97 o
   7   9   7       12.49       13.45     17.74 o
  -2  10   7      105.54      106.07     17.63 o
  -1  10   7      190.63      196.60     19.79 o
   0  10   7      154.16      141.52     16.92 o
   1  10   7      110.78      113.19     14.98 o
   2  10   7      239.90      176.81     18.14 o
   3  10   7      111.44       98.12     13.48 o
   4  10   7        5.04        3.84      9.59 o
   5  10   7       54.69       45.32     11.50 o
   6  10   7      277.48      187.04     22.06 o
   0  11   7       20.88       42.33     24.01 o
   1  11   7      640.25      576.47     45.08 o
   2  11   7      699.25      745.77     50.83 o
   3  11   7       15.55       33.57     13.43 o
   4  11   7       14.07        6.71     16.31 o
   5  11   7       84.08       84.41     17.27 o
  -3 -11   8        7.45       13.43     18.22 o
  -2 -11   8      248.20      234.04     33.57 o
  -5 -10   8       21.86       15.35     15.35 o
  -4 -10   8       58.86       73.86     19.18 o
  -3 -10   8        3.57      -10.55     14.39 o
  -2 -10   8      362.38      397.17     32.61 o
  -1 -10   8      193.72      163.34     18.42 o
   0 -10   8      290.17      273.13     31.65 o
   1 -10   8      216.77      251.65     26.48 o
  -6  -9   8       27.56       37.41     15.35 o
  -5  -9   8      595.70      577.42     47.00 o
  -4  -9   8      389.52      333.79     33.57 o
  -3  -9   8       12.94       20.91     12.47 o
  -2  -9   8      118.53       90.11     10.50 o
  -1  -9   8      344.53      366.41     26.38 o
   0  -9   8       97.93       86.76     11.03 o
   1  -9   8       22.12       13.43      9.10 o
   2  -9   8      585.32      502.94     47.47 o
  -7  -8   8       30.59        4.80     12.47 o
  -6  -8   8       27.11       35.49     13.43 o
  -5  -8   8       90.05      119.90     17.27 o
  -4  -8   8      494.45      488.18     26.22 o
  -3  -8   8     1078.33     1068.40     48.39 o
  -2  -8   8      592.31      567.33     31.86 o
  -1  -8   8       35.04       32.32     10.45 o
   0  -8   8      111.32       83.75     12.20 o
   1  -8   8       41.63       11.83      9.13 o
   2  -8   8      212.73      210.54     16.27 o
   3  -8   8       17.34       28.09     23.02 o
   4  -8   8      365.45      253.22     52.75 o
  -8  -7   8      503.05      412.45     69.06 o
  -7  -7   8        8.64       19.18     12.47 o
  -6  -7   8       32.11       34.15     14.37 o
  -5  -7   8      546.63      547.41     28.39 o
  -4  -7   8      481.46      487.63     28.30 o
  -3  -7   8      146.20      114.19     10.11 o
  -2  -7   8      314.75      322.43     22.54 o
  -1  -7   8     2807.36     2831.33    134.32 o
   0  -7   8      798.09      804.78     49.70 o
   1  -7   8       67.43       63.46      8.69 o
   2  -7   8      105.04       72.69      8.91 o
   3  -7   8      308.92      306.93     35.09 o
   4  -7   8      460.59      481.20     67.62 o
  -8  -6   8       51.19       39.33     14.39 o
  -7  -6   8      262.12      261.64     17.29 o
  -6  -6   8       26.49       45.19     12.95 o
  -5  -6   8        0.14        6.39     13.43 o
  -4  -6   8      259.44      232.38     13.11 o
  -3  -6   8      964.39      962.53     37.89 o
  -2  -6   8      110.19       99.55      9.50 o
  -1  -6   8        7.14        8.79     16.79 o
   0  -6   8      938.06      991.58     47.96 o
   1  -6   8     3526.94     3746.37    142.93 o
   2  -6   8      772.27      767.12     55.15 o
   3  -6   8       38.68       72.66     17.48 o
   4  -6   8        6.03      -19.72     27.82 o
   5  -6   8       77.84       69.82     25.35 o
  -8  -5   8      781.83      686.63     43.74 o
  -7  -5   8       21.10       19.68      8.30 o
  -6  -5   8       82.93       69.49     14.87 o
  -5  -5   8     1457.53     1635.67     66.14 o
  -4  -5   8     4768.53     5198.43    189.11 o
  -3  -5   8       28.62       18.13     10.07 o
  -2  -5   8       76.79       80.08     11.72 o
  -1  -5   8       43.32       36.45     19.18 o
   0  -5   8     2653.92     2742.08    140.38 o
   1  -5   8      365.49      330.39     49.88 o
   2  -5   8     1038.45     1068.79     43.09 o
   3  -5   8     1506.04     1459.04    104.81 o
   4  -5   8      348.10      379.43     33.52 o
   5  -5   8       21.80       14.70     16.41 o
   6  -5   8       23.15       -9.82     26.90 o
  -8  -4   8       41.52       36.04     10.74 o
  -7  -4   8       39.42       52.01      9.11 o
  -6  -4   8        4.16        3.45      7.67 o
  -5  -4   8      290.38      259.90     23.50 o
  -4  -4   8     1052.63     1053.55     39.95 o
  -3  -4   8     2649.53     2725.23    104.90 o
  -2  -4   8       96.43      128.64     12.68 o
  -1  -4   8        0.65       -0.84     16.31 o
   0  -4   8      448.98      475.82     32.85 o
   1  -4   8     1472.26     1506.34     69.78 o
   2  -4   8      471.77      514.20     42.68 o
   3  -4   8       24.45       28.43      6.23 o
   4  -4   8      635.65      632.64     49.40 o
   5  -4   8     2182.14     2340.87    162.92 o
   6  -4   8      170.18      149.34     22.52 o
  -8  -3   8      702.91      765.09     48.55 o
  -7  -3   8        0.20       -1.71      8.80 o
  -6  -3   8       45.77       70.24     32.61 o
  -5  -3   8      888.72      885.89     34.23 o
  -4  -3   8     3898.25     3947.16    145.34 o
  -3  -3   8      396.76      416.82     28.30 o
  -2  -3   8      217.87      231.23     14.67 o
  -1  -3   8     1715.77     1701.59     71.08 o
   0  -3   8     6461.78     6517.80    300.49 o
   1  -3   8      492.96      460.62     27.16 o
   2  -3   8        8.85       23.66      7.72 o
   3  -3   8      241.03      238.62     15.35 o
   4  -3   8     1023.15     1066.67     58.59 o
   5  -3   8        4.86       15.11     12.34 o
   6  -3   8     1159.20     1102.65     93.03 o
   7  -3   8      154.52      103.02     46.04 o
  -8  -2   8      142.30       95.36     40.29 o
  -7  -2   8      676.24      741.33     33.83 o
  -6  -2   8       39.28       46.27      9.68 o
  -5  -2   8      122.91      119.73      9.14 o
  -4  -2   8      173.21      193.68     25.90 o
  -3  -2   8     1075.23     1123.79     43.64 o
  -2  -2   8        2.41      -20.14     20.14 o
  -1  -2   8      141.47      131.69     11.89 o
   0  -2   8     1934.54     1921.84    147.23 o
   1  -2   8     8072.40     8204.12    400.06 o
   2  -2   8       22.82       16.86     17.74 o
   3  -2   8       20.46       22.01     13.43 o
   4  -2   8       79.26       82.86      6.40 o
   5  -2   8     1323.92     1520.22     86.63 o
   6  -2   8      320.35      346.86     34.53 o
   7  -2   8       18.18       12.66     13.44 o
  -8  -1   8      513.51      490.89     37.61 o
  -7  -1   8      167.10      156.66     13.11 o
  -6  -1   8      130.44      109.93     12.67 o
  -5  -1   8     1536.31     1562.54     55.79 o
  -4  -1   8     3237.34     3389.96    107.67 o
  -3  -1   8      153.85      183.58     11.47 o
  -2  -1   8        0.71       -4.38      9.21 o
  -1  -1   8      407.24      424.38     21.58 o
   0  -1   8     6186.66     6456.07    237.40 o
   1  -1   8      654.70      643.62     40.29 o
   2  -1   8      526.11      532.35     19.51 o
   3  -1   8      722.18      713.80     27.01 o
   4  -1   8     1217.64     1203.21     59.95 o
   5  -1   8      127.43      131.64      8.24 o
   6  -1   8       25.83       19.26     12.53 o
   7  -1   8        1.53       20.86     13.36 o
   8  -1   8       84.60       58.72     16.99 o
  -8   0   8       16.99        9.86     18.70 o
  -7   0   8      498.46      531.69     33.84 o
  -6   0   8      620.38      619.28     34.54 o
  -5   0   8      358.31      367.24     17.63 o
  -4   0   8      495.51      496.81     23.20 o
  -3   0   8     1868.94     1965.42     52.55 o
  -2   0   8      461.28      476.93     22.33 o
  -1   0   8      785.99      850.88     32.79 o
   0   0   8      641.14      652.34     23.73 o
   1   0   8     2017.05     2041.12     77.42 o
   2   0   8       18.22       21.10      6.71 o
   3   0   8       15.58       13.88      8.12 o
   4   0   8     1344.33     1372.91     49.31 o
   5   0   8     5331.05     5701.55    225.81 o
   6   0   8      174.51      186.50     13.44 o
   7   0   8        4.18       14.65     11.05 o
   8   0   8        1.89        3.10     15.79 o
  -8   1   8      382.38      322.31     27.82 o
  -7   1   8       53.95       66.93     14.74 o
  -6   1   8        4.04       18.15     10.52 o
  -5   1   8       95.90      101.20     11.18 o
  -4   1   8     1471.44     1478.56     56.33 o
  -3   1   8      590.83      573.11     23.94 o
  -2   1   8      401.49      391.84     15.42 o
  -1   1   8     2676.13     2760.37     85.43 o
   0   1   8     2426.33     2447.61     61.73 o
   1   1   8      361.72      380.50     14.57 o
   2   1   8       80.65       83.46     13.43 o
   3   1   8       93.73      114.39     10.10 o
   4   1   8     2184.16     2197.47     96.88 o
   5   1   8       10.56       10.55      7.67 o
   6   1   8      505.55      536.31     28.13 o
   7   1   8      109.50      126.33     14.29 o
   8   1   8      223.50      201.93     23.39 o
  -7   2   8      712.56      717.09     52.01 o
  -6   2   8      554.40      532.22     36.55 o
  -5   2   8       42.96       43.84     11.47 o
  -4   2   8        6.61       15.28     10.11 o
  -3   2   8     1055.77     1142.61     41.38 o
  -2   2   8     1756.29     1882.01     56.12 o
  -1   2   8        2.47        0.48      6.78 o
   0   2   8      214.87      221.90     12.15 o
   1   2   8     1797.49     1796.31     55.50 o
   2   2   8      950.36     1003.13     28.68 o
   3   2   8        2.55        7.19      9.87 o
   4   2   8      480.46      531.19     22.46 o
   5   2   8      577.83      607.59     21.42 o
   6   2   8      159.38      143.59     10.50 o
   7   2   8        9.75       10.55      6.78 o
   8   2   8      738.02      757.75     50.84 o
  -7   3   8      450.50      465.66     33.99 o
  -6   3   8       35.83       10.89     12.42 o
  -5   3   8       72.00       64.26     10.11 o
  -4   3   8      114.26      108.21     12.67 o
  -3   3   8      267.04      252.99     14.19 o
  -2   3   8       62.08       58.04     12.41 o
  -1   3   8      336.73      373.43     35.01 o
   0   3   8      495.04      476.61     19.63 o
   1   3   8        4.33       13.11     19.18 o
   2   3   8      857.19      872.92     33.05 o
   3   3   8     2257.45     2379.82     72.59 o
   4   3   8     1373.42     1420.69     45.83 o
   5   3   8      119.72      126.18     11.98 o
   6   3   8        6.16       16.23      7.81 o
   7   3   8       69.78       91.80     10.50 o
   8   3   8      163.55      156.35     19.18 o
  -6   4   8      571.52      587.09     37.60 o
  -5   4   8       29.04       11.00     11.47 o
  -4   4   8      191.29      160.06     13.56 o
  -3   4   8     1677.06     1744.77     70.58 o
  -2   4   8     1885.21     2127.65     66.00 o
  -1   4   8       72.19       76.44     11.99 o
   0   4   8       52.17       47.04     14.87 o
   1   4   8      327.88      343.05     32.13 o
   2   4   8     1717.57     1810.21     54.82 o
   3   4   8        0.21        9.98      7.98 o
   4   4   8     1049.91     1051.34     44.75 o
   5   4   8      979.03     1041.15     45.31 o
   6   4   8      360.96      383.53     25.90 o
   7   4   8        2.31       11.05      8.69 o
   8   4   8       78.08       61.81     24.94 o
  -6   5   8       18.35       12.47     11.98 o
  -5   5   8        7.26        5.11     13.91 o
  -4   5   8       48.13       31.15     11.47 o
  -3   5   8      409.84      413.02     22.38 o
  -2   5   8      563.15      505.43     24.69 o
  -1   5   8      779.38      781.16     30.85 o
   0   5   8        3.37       16.39      7.81 o
   1   5   8      373.91      345.18     21.16 o
   2   5   8      717.86      680.93     36.45 o
   3   5   8     1395.16     1424.22     49.81 o
   4   5   8       87.03       80.20     12.95 o
   5   5   8       54.66       62.87     11.15 o
   6   5   8      387.47      380.15     23.28 o
   7   5   8     1224.55     1252.33     74.34 o
   8   5   8      312.20      293.80     23.53 o
  -5   6   8        4.19        4.07     14.05 o
  -4   6   8        0.55       -6.76     12.83 o
  -3   6   8      979.26      950.78     51.04 o
  -2   6   8     1902.98     2094.36     99.28 o
  -1   6   8        8.93        5.34      9.21 o
   0   6   8       43.00       38.85     10.17 o
   1   6   8     1708.70     1743.97     63.90 o
   2   6   8     2855.08     3036.63    112.41 o
   3   6   8      113.68      123.97     12.95 o
   4   6   8        0.77       -6.38      8.15 o
   5   6   8       17.71       27.71      8.63 o
   6   6   8      460.27      496.29     41.24 o
   7   6   8        5.12        2.90      9.59 o
   8   6   8      389.88      368.61     30.49 o
  -4   7   8       71.27       80.36     13.89 o
  -3   7   8      241.15      233.72     18.27 o
  -2   7   8       25.22       20.44      9.82 o
  -1   7   8       52.39       45.82     10.50 o
   0   7   8       25.35       29.49     10.50 o
   1   7   8      139.47      159.00     23.02 o
   2   7   8      683.96      644.24     31.08 o
   3   7   8     1410.82     1464.18     64.68 o
   4   7   8       30.59       26.86      8.58 o
   5   7   8      100.62       99.15     13.20 o
   6   7   8       37.02       30.26     11.06 o
   7   7   8      555.60      541.25     32.11 o
   8   7   8       37.82       38.37     12.34 o
  -4   8   8        1.65       16.68     21.58 o
  -3   8   8      468.81      435.75     32.72 o
  -2   8   8      942.79      956.91     61.01 o
  -1   8   8        2.75        8.01     11.29 o
   0   8   8        0.05       -8.74      8.74 o
   1   8   8      277.21      276.28     19.12 o
   2   8   8     1527.76     1621.86     67.85 o
   3   8   8       31.32       22.37     19.66 o
   4   8   8       12.70       12.43      7.52 o
   5   8   8      249.77      256.37     19.97 o
   6   8   8      741.97      786.42     45.78 o
   7   8   8        3.69       -0.99     13.43 o
  -2   9   8       64.88       32.61     22.06 o
  -1   9   8      166.82      128.25     27.34 o
   0   9   8       14.65       -0.96     10.17 o
   1   9   8      136.93      140.33     15.40 o
   2   9   8       40.22       44.15     12.87 o
   3   9   8       98.46       63.13     12.20 o
   4   9   8        0.83       -3.39     21.58 o
   5   9   8        3.32       -9.99      9.99 o
   6   9   8      320.61      283.42     21.53 o
   7   9   8      510.15      416.28     33.57 o
  -1  10   8        9.83       -7.08     12.90 o
   0  10   8       42.99       49.35     13.51 o
   1  10   8      505.87      536.74     40.24 o
   2  10   8      499.02      473.06     35.86 o
   3  10   8        6.11       19.77     11.50 o
   4  10   8        6.78      -11.39     22.54 o
   5  10   8       49.75       49.88     17.27 o
   6  10   8      384.94      362.57     29.73 o
   1  11   8       58.81       32.61     16.31 o
   2  11   8       81.89       93.04     23.02 o
   3  11   8      182.17      142.92     22.06 o
   4  11   8       27.76       29.73     17.27 o
  -4 -10   9      126.59      130.45     23.02 o
  -3 -10   9        7.11      -12.47     12.47 o
  -2 -10   9       37.84       30.93     14.39 o
  -1 -10   9      790.93      717.41     83.74 o
   0 -10   9      682.31      684.92     57.45 o
  -6  -9   9      241.38      149.63     23.98 o
  -5  -9   9       48.99       80.57     23.02 o
  -4  -9   9       66.88       36.45     16.31 o
  -3  -9   9      220.24      182.27     15.96 o
  -2  -9   9       26.42       25.77      7.99 o
  -1  -9   9        0.43       -3.56     12.95 o
   0  -9   9      143.81      130.70     15.35 o
   1  -9   9      908.74      865.92     89.18 o
   2  -9   9      557.24      418.20     58.51 o
  -7  -8   9       15.86       31.65     16.31 o
  -6  -8   9       22.96       36.45     15.35 o
  -5  -8   9      562.66      557.72     42.20 o
  -4  -8   9     2845.50     2977.19    161.55 o
  -3  -8   9      275.78      234.28     18.67 o
  -2  -8   9       38.53       33.10     11.99 o
  -1  -8   9       10.17        8.25      7.98 o
   0  -8   9      322.51      322.17     21.66 o
   1  -8   9       63.87       59.97     10.82 o
   2  -8   9      269.28      243.70     21.07 o
   3  -8   9      609.52      580.30     93.04 o
  -7  -7   9       50.73       63.58     17.27 o
  -6  -7   9       87.45       49.88      9.73 o
  -5  -7   9       62.74       42.16      8.05 o
  -4  -7   9      217.15      217.50     14.98 o
  -3  -7   9     1664.36     1668.74     72.49 o
  -2  -7   9      228.25      238.54     17.28 o
  -1  -7   9       22.38       10.97     10.55 o
   0  -7   9      185.27      188.40     16.67 o
   1  -7   9      641.74      681.81     42.44 o
   2  -7   9       52.25       56.04      9.94 o
   3  -7   9        4.71      -12.47     16.77 o
   4  -7   9       89.97      106.43     36.93 o
  -7  -6   9      189.60      203.31     22.54 o
  -6  -6   9       38.61       33.09      9.50 o
  -5  -6   9      258.00      269.28     23.02 o
  -4  -6   9      961.68     1042.46     46.15 o
  -3  -6   9      302.90      298.14     32.13 o
  -2  -6   9       64.08       86.95     10.79 o
  -1  -6   9      820.99      808.22     43.14 o
   0  -6   9     2674.43     2687.33    163.42 o
   1  -6   9      468.14      438.10     26.98 o
   2  -6   9      137.02      146.87     22.54 o
   3  -6   9       13.50        0.44     16.11 o
   4  -6   9       89.84       97.13     38.85 o
   5  -6   9       14.66       70.98     40.29 o
  -8  -5   9        7.52       -1.67     12.47 o
  -7  -5   9      539.53      545.90     38.32 o
  -6  -5   9      314.58      327.86     44.12 o
  -5  -5   9      173.02      155.01     13.65 o
  -4  -5   9       29.56       34.81      7.28 o
  -3  -5   9      428.60      418.94     45.56 o
  -2  -5   9      155.50      144.13     13.65 o
  -1  -5   9       39.09       42.11     10.10 o
   0  -5   9      641.25      655.34     56.11 o
   1  -5   9     5121.37     5506.30    229.13 o
   2  -5   9      485.21      503.58     35.01 o
   3  -5   9        8.53      -14.88     14.88 o
   4  -5   9      112.35       94.39     24.94 o
   5  -5   9      814.29      900.23     74.36 o
  -8  -4   9      285.40      236.47     24.41 o
  -7  -4   9       23.44       11.12      9.14 o
  -6  -4   9       26.59       15.86      8.13 o
  -5  -4   9      682.64      662.99     38.32 o
  -4  -4   9     4421.05     4659.54    182.31 o
  -3  -4   9      574.77      573.42     26.38 o
  -2  -4   9       95.90       96.10     11.60 o
  -1  -4   9        8.51       10.35     10.55 o
   0  -4   9     1851.97     1982.01     78.36 o
   1  -4   9      441.12      405.77     24.69 o
   2  -4   9      288.08      289.29     25.90 o
   3  -4   9      522.69      509.47     24.46 o
   4  -4   9     1054.44     1046.62     90.48 o
   5  -4   9      171.61      120.00     23.73 o
   6  -4   9      128.16       99.16     21.78 o
  -8  -3   9        2.17        6.39     12.47 o
  -7  -3   9      312.17      304.78     23.28 o
  -6  -3   9       55.04       56.05     10.55 o
  -5  -3   9       30.65       40.04     20.14 o
  -4  -3   9       42.58       48.01     10.11 o
  -3  -3   9     1842.17     1954.54     59.93 o
  -2  -3   9      977.91     1034.41     41.24 o
  -1  -3   9      111.95      115.51     16.79 o
   0  -3   9      429.47      426.00     28.30 o
   1  -3   9     1386.11     1525.08     66.21 o
   2  -3   9        4.90       11.51      7.38 o
   3  -3   9       88.96       78.22     14.87 o
   4  -3   9      403.66      377.69     29.75 o
   5  -3   9     3189.88     3509.69    227.47 o
   6  -3   9      779.80      826.92     73.50 o
  -8  -2   9      587.77      569.89     40.67 o
  -7  -2   9      396.50      399.22     31.57 o
  -6  -2   9        8.39       12.09     35.01 o
  -5  -2   9       16.72       15.05      7.78 o
  -4  -2   9      183.22      168.87     15.42 o
  -3  -2   9      216.80      229.25     16.11 o
  -2  -2   9      164.78      170.63     13.89 o
  -1  -2   9     2934.78     3019.86    102.65 o
   0  -2   9     4248.06     4418.61    161.44 o
   1  -2   9      418.07      420.77     23.02 o
   2  -2   9        7.74        8.57     12.47 o
   3  -2   9        9.38        5.76      7.67 o
   4  -2   9      987.71     1014.49     47.48 o
   5  -2   9      141.27      125.80     23.98 o
   6  -2   9      272.90      252.78     31.79 o
   7  -2   9       59.53       59.05     21.42 o
  -8  -1   9       52.31       63.17     15.79 o
  -7  -1   9      538.47      559.62     37.09 o
  -6  -1   9     1054.43     1062.28     59.95 o
  -5  -1   9      335.18      330.26     24.94 o
  -4  -1   9       58.21       54.34     11.05 o
  -3  -1   9      738.95      804.48     30.84 o
  -2  -1   9      161.47      169.03     21.10 o
  -1  -1   9       14.44        0.96      9.44 o
   0  -1   9      229.01      215.24     15.61 o
   1  -1   9     3561.34     3689.66    133.39 o
   2  -1   9     1870.56     1937.33     66.14 o
   3  -1   9        1.62        3.40      8.99 o
   4  -1   9      486.75      478.12     58.99 o
   5  -1   9      567.47      561.24     30.80 o
   6  -1   9      112.54       86.71     18.67 o
   7  -1   9        2.94       19.57     12.77 o
  -7   0   9      145.73      153.53     23.50 o
  -6   0   9       23.27       38.13     12.34 o
  -5   0   9      228.51      241.81     44.60 o
  -4   0   9      771.35      753.26     34.09 o
  -3   0   9      497.44      467.53     19.32 o
  -2   0   9      676.55      709.21     29.92 o
  -1   0   9      282.65      268.96     14.30 o
   0   0   9      142.36      159.99     12.47 o
   1   0   9      246.48      235.60     12.90 o
   2   0   9      629.39      621.51     45.56 o
   3   0   9     3068.26     3055.56    111.20 o
   4   0   9     1845.60     1878.12     75.23 o
   5   0   9      226.73      237.20     15.79 o
   6   0   9        3.67        5.07      5.34 o
   7   0   9       24.81       27.18     14.88 o
   8   0   9       50.01       65.12     17.51 o
  -7   1   9      458.61      431.96     35.78 o
  -6   1   9      424.17      420.33     29.61 o
  -5   1   9       18.38        3.44     10.10 o
  -4   1   9      156.37      166.15     15.79 o
  -3   1   9     2765.01     2867.94     97.76 o
  -2   1   9     5573.45     5890.63    182.05 o
  -1   1   9      449.91      435.69     18.57 o
   0   1   9      471.59      456.55     36.93 o
   1   1   9      142.80      147.25      9.50 o
   2   1   9      843.22      890.46     44.60 o
   3   1   9      336.77      322.49     17.07 o
   4   1   9      801.56      816.84     32.54 o
   5   1   9     1849.47     2000.41     75.20 o
   6   1   9      461.61      444.16     54.19 o
   7   1   9        0.12       -0.94     14.87 o
   8   1   9       64.14       40.20     14.74 o
  -7   2   9      457.97      417.67     55.15 o
  -6   2   9        3.40      -10.81     10.81 o
  -5   2   9       86.82       73.12     12.90 o
  -4   2   9       49.77       50.18     18.22 o
  -3   2   9      119.80      108.19     12.47 o
  -2   2   9       96.64      128.80     11.74 o
  -1   2   9     3173.13     3314.11    111.96 o
   0   2   9     1308.64     1308.72     44.11 o
   1   2   9      380.77      416.88     19.31 o
   2   2   9      286.18      283.50     14.20 o
   3   2   9      958.28     1004.85     40.21 o
   4   2   9      156.08      165.80     12.93 o
   5   2   9      206.88      218.44     14.80 o
   6   2   9      114.45      105.51     13.43 o
   7   2   9     1028.23      996.27     59.55 o
   8   2   9      371.81      328.04     42.20 o
  -6   3   9     1339.40     1372.55     85.34 o
  -5   3   9       46.25       33.09     11.53 o
  -4   3   9       23.00       23.47     13.91 o
  -3   3   9      830.85      766.08     32.93 o
  -2   3   9     2465.57     2640.23     88.35 o
  -1   3   9       99.05      123.83     30.69 o
   0   3   9        7.36        7.14      9.82 o
   1   3   9     2490.16     2590.18    102.87 o
   2   3   9     5940.00     6215.28    214.07 o
   3   3   9      204.00      192.78     13.20 o
   4   3   9        2.46        7.35      7.10 o
   5   3   9       48.06       45.95     11.99 o
   6   3   9      335.34      363.78     39.33 o
   7   3   9       55.21       59.18     15.83 o
   8   3   9      416.84      444.25     30.88 o
  -6   4   9       17.00       15.19     14.57 o
  -5   4   9      234.44      246.44     21.03 o
  -4   4   9      339.35      275.11     20.68 o
  -3   4   9      851.75      895.86     38.71 o
  -2   4   9       25.32        5.28      9.50 o
  -1   4   9       44.62       44.57      9.82 o
   0   4   9       92.30       90.50     13.11 o
   1   4   9      227.38      220.16     15.42 o
   2   4   9      229.55      228.19     16.52 o
   3   4   9     3272.63     3422.25    190.88 o
   4   4   9      270.79      256.49     24.46 o
   5   4   9        3.08       18.35      8.15 o
   6   4   9        5.23       21.63     12.47 o
   7   4   9      433.08      429.06     28.39 o
   8   4   9       97.92       72.95     15.83 o
  -5   5   9        1.33       24.25     11.51 o
  -4   5   9        5.75        9.95     11.74 o
  -3   5   9      761.52      788.29     46.52 o
  -2   5   9     3762.49     3920.74    193.69 o
  -1   5   9      295.25      265.37     16.61 o
   0   5   9       52.36       49.14     25.42 o
   1   5   9        3.33        9.21     11.17 o
   2   5   9     1473.17     1542.68     72.75 o
   3   5   9      311.70      275.67     17.14 o
   4   5   9       63.19       85.84     10.60 o
   5   5   9      275.45      320.84     17.72 o
   6   5   9      917.84      971.22     97.84 o
   7   5   9        1.80        7.02     15.83 o
   8   5   9        2.71       10.55     24.94 o
  -5   6   9        9.08       27.19     17.28 o
  -4   6   9        8.13      -10.14     14.39 o
  -3   6   9      314.96      351.19     25.95 o
  -2   6   9       84.45      105.57     18.70 o
  -1   6   9      781.64      828.38     45.08 o
   0   6   9       72.54       59.78     10.11 o
   1   6   9      300.22      304.83     18.26 o
   2   6   9       38.78       25.53      9.40 o
   3   6   9      151.35      140.81     13.07 o
   4   6   9       65.66       43.29      9.91 o
   5   6   9        6.93        0.43      9.66 o
   6   6   9      448.86      409.56     47.96 o
   7   6   9     1133.57     1137.99     69.27 o
  -4   7   9        2.15       -7.53     13.91 o
  -3   7   9       73.10       62.30     14.98 o
  -2   7   9      297.15      289.32     22.32 o
  -1   7   9        5.90       15.69     11.47 o
   0   7   9       40.91       40.29     10.29 o
   1   7   9     1108.25     1151.73     62.25 o
   2   7   9     2110.97     2185.86    112.13 o
   3   7   9       51.50       44.21     12.95 o
   4   7   9        0.15        7.97     10.07 o
   5   7   9        1.05        5.82      9.24 o
   6   7   9      491.01      502.32     32.25 o
   7   7   9       63.15       69.70     15.24 o
  -3   8   9      149.95      170.15     23.75 o
  -2   8   9        2.50       12.08     16.79 o
  -1   8   9       47.41       46.03     18.70 o
   0   8   9       26.86       13.97     10.79 o
   1   8   9       85.73      114.69     23.50 o
   2   8   9      106.81       74.04     12.95 o
   3   8   9      662.96      603.57     49.88 o
   4   8   9      118.78       95.05     11.60 o
   5   8   9       12.79       15.51     10.74 o
   6   8   9       33.60       47.83     10.60 o
   7   8   9      183.26      169.75     17.74 o
  -2   9   9      255.54      291.90     37.32 o
  -1   9   9       96.97      101.35     16.36 o
   0   9   9        1.59       -4.03     12.77 o
   1   9   9       61.74       23.14     17.74 o
   2   9   9      200.21      166.34     16.02 o
   3   9   9       23.42        1.77     10.45 o
   4   9   9      127.23      121.38     35.49 o
   5   9   9      499.91      479.71     35.02 o
   6   9   9      475.97      478.63     36.45 o
   0  10   9      483.32      452.12     81.53 o
   1  10   9       97.52      104.55     32.61 o
   2  10   9        6.68        8.63     12.47 o
   3  10   9       14.80       -3.84     13.43 o
   4  10   9       38.50       35.49     22.06 o
   5  10   9       10.23      -14.39     14.39 o
  -5  -9  10      292.59      285.83     32.61 o
  -4  -9  10      611.03      573.59     50.84 o
  -3  -9  10       72.68       72.81      9.00 o
  -2  -9  10        1.68        1.13     11.47 o
  -1  -9  10       76.20       61.65     13.60 o
   0  -9  10      855.71      840.28     82.40 o
   1  -9  10      310.01      306.94     48.92 o
  -6  -8  10      124.10       87.03     16.99 o
  -5  -8  10       74.57       77.34     20.14 o
  -4  -8  10        5.46       12.57      9.13 o
  -3  -8  10      718.65      693.46     48.82 o
  -2  -8  10       26.75       33.39     10.50 o
  -1  -8  10      118.98      118.36     17.14 o
   0  -8  10       25.69       12.05     11.44 o
   1  -8  10     1009.77      995.16     73.87 o
   2  -8  10      543.05      462.32     85.37 o
  -6  -7  10       69.90       78.44     11.74 o
  -5  -7  10      108.27       95.71     22.54 o
  -4  -7  10     1859.61     1965.71     76.10 o
  -3  -7  10     1021.99     1051.58     49.43 o
  -2  -7  10      117.44      112.24     12.53 o
  -1  -7  10      181.72      163.99     14.71 o
   0  -7  10      747.89      794.03     53.29 o
   1  -7  10      313.44      291.46     25.36 o
   2  -7  10        1.02        5.31     13.91 o
   3  -7  10       16.76       14.13     21.63 o
  -7  -6  10      263.19      212.47     31.17 o
  -6  -6  10       57.95       27.82     11.05 o
  -5  -6  10        0.35       -1.49      9.11 o
  -4  -6  10       10.65        1.44     11.23 o
  -3  -6  10      583.14      563.59     42.68 o
  -2  -6  10      435.81      450.09     34.53 o
  -1  -6  10      127.33      134.67     11.98 o
   0  -6  10      267.17      270.75     20.59 o
   1  -6  10     1416.76     1426.75     94.71 o
   2  -6  10       84.94       79.18      8.63 o
   3  -6  10       53.50       31.06     17.48 o
   4  -6  10        3.03       -7.72     18.59 o
  -7  -5  10      437.08      404.41     39.81 o
  -6  -5  10       49.98       51.98     33.57 o
  -5  -5  10      164.73      160.44     24.94 o
  -4  -5  10      278.55      250.94     19.59 o
  -3  -5  10      201.81      171.76     48.92 o
  -2  -5  10       34.89       29.31     12.15 o
  -1  -5  10      510.69      519.23     31.80 o
   0  -5  10     1945.52     1879.74    121.81 o
   1  -5  10      850.74      812.82     69.09 o
   2  -5  10      149.87      159.97     29.25 o
   3  -5  10       42.20       34.19      3.79 o
   4  -5  10      175.14      173.64     49.88 o
   5  -5  10      181.64      157.35     29.03 o
  -7  -4  10      414.22      365.53     30.85 o
  -6  -4  10      859.99      845.74     55.65 o
  -5  -4  10      348.76      315.19     21.29 o
  -4  -4  10       25.52       -0.45      9.42 o
  -3  -4  10     1039.34      974.19     48.74 o
  -2  -4  10      416.91      399.35     21.59 o
  -1  -4  10       28.48       40.32     23.50 o
   0  -4  10       11.29       -4.20     13.51 o
   1  -4  10      875.47      827.67     51.55 o
   2  -4  10      979.91      985.42     49.84 o
   3  -4  10        3.66       10.69     17.27 o
   4  -4  10      623.41      632.18     56.18 o
   5  -4  10      881.45      884.19     83.86 o
  -7  -3  10       55.30       38.22     12.67 o
  -6  -3  10        0.09       -0.80     10.37 o
  -5  -3  10      263.91      260.35     19.51 o
  -4  -3  10      892.39      919.18     45.08 o
  -3  -3  10      645.19      619.10     34.05 o
  -2  -3  10      303.74      309.45     20.61 o
  -1  -3  10      659.73      723.42     31.93 o
   0  -3  10      465.41      438.29     26.32 o
   1  -3  10      275.42      216.43     21.36 o
   2  -3  10       38.57       42.04      8.16 o
   3  -3  10      631.63      554.68     32.79 o
   4  -3  10      912.76      942.02     45.82 o
   5  -3  10      182.86      154.04     26.86 o
   6  -3  10       97.01       57.81     48.92 o
  -7  -2  10      594.90      574.16     44.18 o
  -6  -2  10      755.98      828.72     45.34 o
  -5  -2  10        5.54       -9.44      9.44 o
  -4  -2  10       12.41       23.02     10.29 o
  -3  -2  10     1450.92     1523.61     56.78 o
  -2  -2  10     3940.90     4212.06    154.96 o
  -1  -2  10      857.05      835.90     40.77 o
   0  -2  10      132.83      138.37     14.71 o
   1  -2  10      564.83      585.48     46.52 o
   2  -2  10      584.06      597.57     30.69 o
   3  -2  10      102.04      101.89      9.03 o
   4  -2  10       87.15       88.21      9.94 o
   5  -2  10      686.57      714.50     57.64 o
   6  -2  10      465.75      509.74     55.57 o
  -7  -1  10      825.17      840.22     65.45 o
  -6  -1  10        1.16      -10.74     10.74 o
  -5  -1  10      183.87      174.01     15.25 o
  -4  -1  10        8.39       -0.24     16.79 o
  -3  -1  10      169.72      160.59     15.35 o
  -2  -1  10       39.93       26.95     23.98 o
  -1  -1  10     1506.99     1651.50     63.67 o
   0  -1  10      808.80      873.81     29.07 o
   1  -1  10      276.49      256.36     16.31 o
   2  -1  10       84.24       79.59     10.20 o
   3  -1  10     1385.78     1398.32     70.98 o
   4  -1  10      365.85      374.19     21.10 o
   5  -1  10       66.13       65.94      8.19 o
   6  -1  10        4.85       18.96     13.11 o
   7  -1  10      216.45      148.52     26.11 o
  -7   0  10      258.67      247.80     24.66 o
  -6   0  10     2168.11     2355.04    126.68 o
  -5   0  10      340.92      319.52     27.82 o
  -4   0  10       60.67       88.71     20.14 o
  -3   0  10      307.81      280.82     23.02 o
  -2   0  10     2870.42     3086.64    122.43 o
  -1   0  10      563.43      520.37     26.78 o
   0   0  10        0.27       -4.06      9.59 o
   1   0  10      387.70      410.29     19.66 o
   2   0  10     2842.02     3056.42    130.45 o
   3   0  10      346.23      311.96     19.00 o
   4   0  10      114.99      127.88     11.33 o
   5   0  10       66.29       67.42      9.73 o
   6   0  10      185.27      204.06     39.33 o
   7   0  10       56.39       47.74     19.81 o
  -7   1  10      176.79      190.12     44.60 o
  -6   1  10       18.80       13.11     14.42 o
  -5   1  10      125.93      130.37     16.92 o
  -4   1  10      196.43      198.72     14.90 o
  -3   1  10      899.80      955.50     41.82 o
  -2   1  10        8.32       -8.21      9.11 o
  -1   1  10      127.56      160.67     13.36 o
   0   1  10      103.05       95.38     14.87 o
   1   1  10       38.71       43.21     20.14 o
   2   1  10      145.95      137.71     11.00 o
   3   1  10     1767.38     1833.46     92.56 o
   4   1  10      289.47      292.23     19.61 o
   5   1  10        1.19        0.76      6.48 o
   6   1  10       39.47       26.89      9.73 o
   7   1  10      736.96      700.71     45.60 o
  -6   2  10      434.70      385.73     28.77 o
  -5   2  10        0.67        9.13     14.39 o
  -4   2  10        0.05       -6.23      8.14 o
  -3   2  10      387.72      391.91     20.31 o
  -2   2  10     4171.73     4462.09    195.21 o
  -1   2  10      579.07      519.79     27.34 o
   0   2  10      288.01      291.19     15.42 o
   1   2  10       43.59       52.90      9.68 o
   2   2  10     1740.41     1854.44     70.60 o
   3   2  10      507.47      505.65     25.37 o
   4   2  10      163.15      152.50     13.20 o
   5   2  10       15.43       35.01      7.87 o
   6   2  10      614.24      647.25     37.26 o
   7   2  10       61.73       48.21     12.21 o
  -6   3  10        0.26        9.91     13.44 o
  -5   3  10       86.66      115.89     15.42 o
  -4   3  10       29.36        4.80     11.00 o
  -3   3  10      279.04      265.81     18.27 o
  -2   3  10        0.52        4.80     10.11 o
  -1   3  10     1330.61     1371.88     62.81 o
   0   3  10        1.55      -11.00     11.00 o
   1   3  10       32.13       34.22     10.37 o
   2   3  10       40.42       33.72     23.98 o
   3   3  10     1530.82     1495.17     70.98 o
   4   3  10       15.02        2.09     22.54 o
   5   3  10        4.13        9.03      8.12 o
   6   3  10      133.80      123.93     25.90 o
   7   3  10      813.76      791.53     70.25 o
  -5   4  10      308.27      291.55     33.57 o
  -4   4  10        0.00        1.85     10.11 o
  -3   4  10      236.58      217.02     27.34 o
  -2   4  10      604.53      569.62     31.86 o
  -1   4  10        7.29       -2.00     11.71 o
   0   4  10       14.88       26.91     10.10 o
   1   4  10      952.22      938.97     42.17 o
   2   4  10     3292.22     3470.42    158.74 o
   3   4  10      242.39      305.06     19.81 o
   4   4  10       41.83       49.78     19.18 o
   5   4  10       87.80       66.51     13.21 o
   6   4  10      672.73      745.14     53.22 o
   7   4  10      181.60      238.37     28.39 o
  -5   5  10      198.12      162.78     24.54 o
  -4   5  10      443.99      416.96     43.16 o
  -3   5  10      334.77      332.41     26.96 o
  -2   5  10       21.34       15.26     13.91 o
  -1   5  10      238.75      235.75     28.30 o
   0   5  10       39.06       18.70     19.18 o
   1   5  10      117.43      107.17     12.89 o
   2   5  10       56.18       47.41     11.74 o
   3   5  10      852.27      814.60     48.13 o
   4   5  10      159.11      134.76     14.52 o
   5   5  10       24.90        9.33      9.99 o
   6   5  10       52.42       43.42     11.47 o
   7   5  10      765.11      727.23     53.21 o
  -4   6  10        1.44       21.10     20.14 o
  -3   6  10      139.06      115.36     14.24 o
  -2   6  10      631.00      641.49     41.97 o
  -1   6  10      211.39      165.64     17.21 o
   0   6  10       28.06       12.91     11.74 o
   1   6  10      255.57      226.38     30.69 o
   2   6  10      702.29      714.55     40.35 o
   3   6  10      176.67      179.24     12.87 o
   4   6  10       41.19       54.95     11.51 o
   5   6  10      240.70      242.89     20.19 o
   6   6  10      738.60      739.65     46.88 o
   7   6  10      129.33      140.24     49.88 o
  -3   7  10        5.62       -5.32     18.49 o
  -2   7  10        7.77       19.05     14.29 o
  -1   7  10      276.54      237.25     23.02 o
   0   7  10     1066.43     1057.80     86.01 o
   1   7  10      256.95      218.02     19.31 o
   2   7  10       18.95       -4.97     11.18 o
   3   7  10      103.04       72.94     12.24 o
   4   7  10       78.39       77.99     20.62 o
   5   7  10       53.39       38.56     14.51 o
   6   7  10       24.44        8.87     13.51 o
  -2   8  10        1.13      -15.87     17.96 o
  -1   8  10       90.25       83.51     15.56 o
   0   8  10        4.68       -3.29     15.56 o
   1   8  10      334.41      281.54     33.57 o
   2   8  10      326.20      302.20     28.21 o
   3   8  10       78.93       83.45     12.58 o
   4   8  10       14.36        8.86     15.83 o
   5   8  10      234.04      220.90     22.89 o
   6   8  10      177.11      156.02     16.67 o
  -1   9  10      148.48      152.66     24.41 o
   0   9  10      407.07      309.81     40.29 o
   1   9  10       19.12       10.55     16.31 o
   2   9  10        3.20       -4.80     21.10 o
   3   9  10       74.85       73.86     16.31 o
   4   9  10      552.07      527.55     41.24 o
   5   9  10       66.41       50.84     15.35 o
  -3  -9  11      101.02       72.19     24.46 o
  -2  -9  11       20.45        8.63     13.11 o
  -1  -9  11        2.75      -12.47     17.74 o
  -5  -8  11      238.74      198.32     24.06 o
  -4  -8  11      401.75      377.79     43.64 o
  -3  -8  11      241.62      197.35     18.95 o
  -2  -8  11        2.03        2.28      9.87 o
  -1  -8  11       84.02       98.09     30.21 o
   0  -8  11      233.79      202.39     30.33 o
   1  -8  11      250.76      233.43     23.97 o
  -5  -7  11       74.43       85.67     12.77 o
  -4  -7  11        0.01        4.16     10.11 o
  -3  -7  11      722.48      681.98     42.54 o
  -2  -7  11      720.26      672.50     47.24 o
  -1  -7  11        1.80      -10.48     11.99 o
   0  -7  11       10.96       13.12     12.64 o
   1  -7  11      235.68      276.51     23.48 o
   2  -7  11      218.27      200.98     34.53 o
  -6  -6  11        1.60        4.51     17.27 o
  -5  -6  11       49.80       26.11     29.73 o
  -4  -6  11      137.38      163.06     21.10 o
  -3  -6  11      256.57      270.12     22.79 o
  -2  -6  11      130.94      123.22     16.12 o
  -1  -6  11      761.61      834.98     61.00 o
   0  -6  11      905.41      907.01     68.64 o
   1  -6  11      425.87      377.09     31.81 o
   2  -6  11        3.11       -5.70      5.70 o
   3  -6  11      109.88       85.89     41.24 o
  -6  -5  11     1200.74     1197.40     90.19 o
  -5  -5  11      138.25      109.84     16.41 o
  -4  -5  11        8.54       -2.48     10.86 o
  -3  -5  11      206.31      177.54     20.03 o
  -2  -5  11      882.69      863.25     59.22 o
  -1  -5  11      384.81      371.55     32.61 o
   0  -5  11       71.87       32.14     15.84 o
   1  -5  11      845.07      757.67     67.73 o
   2  -5  11      886.72      899.84    139.08 o
   3  -5  11       94.15       73.17     37.89 o
   4  -5  11       19.00       16.60     17.60 o
  -7  -4  11      381.75      372.57     41.72 o
  -6  -4  11       33.63       63.83     15.08 o
  -5  -4  11      169.18      174.98     19.51 o
  -4  -4  11      124.81      105.63     14.01 o
  -3  -4  11      116.49      101.67     12.67 o
  -2  -4  11       12.04       17.47      9.11 o
  -1  -4  11      298.53      282.95     20.51 o
   0  -4  11      162.44      164.79     17.39 o
   1  -4  11      108.82      117.25     21.29 o
   2  -4  11       38.17       26.89     11.29 o
   3  -4  11     1152.60     1171.57     56.27 o
   4  -4  11      757.73      728.49     74.21 o
   5  -4  11      111.55      143.63     47.96 o
  -7  -3  11      113.58       94.96     32.61 o
  -6  -3  11      822.52      793.12     50.85 o
  -5  -3  11      179.44      143.87     42.20 o
  -4  -3  11       43.79       70.88     15.42 o
  -3  -3  11      382.39      405.22     29.48 o
  -2  -3  11     3329.35     3548.39    166.42 o
  -1  -3  11      685.49      729.87     53.38 o
   0  -3  11       23.45        7.35     13.43 o
   1  -3  11        1.09       -0.61      9.99 o
   2  -3  11      680.30      752.14     49.88 o
   3  -3  11      322.86      283.14     18.59 o
   4  -3  11      169.95      131.15     14.58 o
   5  -3  11      325.26      373.90     66.66 o
  -7  -2  11      238.93      217.59     22.18 o
  -6  -2  11       46.04       43.16     17.27 o
  -5  -2  11       92.75      100.71     14.01 o
  -4  -2  11       60.40       44.71     14.87 o
  -3  -2  11      197.58      241.55     69.54 o
  -2  -2  11        0.34       -0.45     24.94 o
  -1  -2  11     1320.13     1354.19     68.22 o
   0  -2  11      183.14      183.20     19.18 o
   1  -2  11        1.40        5.44      7.21 o
   2  -2  11       20.07        5.39     14.39 o
   3  -2  11      528.66      502.40     30.21 o
   4  -2  11      205.40      186.55     29.73 o
   5  -2  11        5.75       15.19     16.79 o
   6  -2  11       36.80       -5.14     15.05 o
  -7  -1  11      108.85       87.12     31.65 o
  -6  -1  11      950.55      986.28     65.61 o
  -5  -1  11       72.66       70.10     11.71 o
  -4  -1  11       86.12       66.10     13.91 o
  -3  -1  11      208.47      250.28     29.25 o
  -2  -1  11     1805.03     1968.59    102.63 o
  -1  -1  11      947.26      939.03     54.67 o
   0  -1  11      203.81      199.95     20.62 o
   1  -1  11      889.73      890.42     41.21 o
   2  -1  11     2251.35     2337.23     99.82 o
   3  -1  11      736.81      710.01     34.23 o
   4  -1  11       23.01        4.08     11.71 o
   5  -1  11       12.78       16.82     10.55 o
   6  -1  11      172.23      144.87     24.58 o
  -6   0  11        2.79        0.14     13.81 o
  -5   0  11      270.48      281.70     25.01 o
  -4   0  11      102.52       98.80     15.35 o
  -3   0  11      283.32      252.87     19.11 o
  -2   0  11        3.63      -10.70     12.67 o
  -1   0  11      905.52      905.49     37.78 o
   0   0  11       31.97       32.90      9.14 o
   1   0  11       12.62       -0.74      8.74 o
   2   0  11        0.20       17.33      9.82 o
   3   0  11     3131.08     3124.04    194.71 o
   4   0  11      473.11      430.51     25.15 o
   5   0  11        6.17       11.83      8.58 o
   6   0  11        1.05       11.81      7.17 o
  -6   1  11      386.19      376.02     33.37 o
  -5   1  11      203.70      178.73     20.40 o
  -4   1  11        6.23      -11.29     11.29 o
  -3   1  11      567.72      562.53     42.20 o
  -2   1  11     3038.58     3104.65    143.78 o
  -1   1  11      280.47      278.58     23.50 o
   0   1  11       32.60       18.15      8.74 o
   1   1  11       20.02       27.74      8.30 o
   2   1  11     2461.63     2547.44    100.34 o
   3   1  11      969.91      987.32     42.68 o
   4   1  11       90.94       81.05     12.95 o
   5   1  11      255.24      284.88     24.94 o
   6   1  11      522.44      554.86     39.50 o
   7   1  11      274.23      274.18     56.59 o
  -6   2  11        1.66      -33.57     33.57 o
  -5   2  11      200.51      196.89     19.11 o
  -4   2  11      275.05      274.27     20.51 o
  -3   2  11      243.19      240.66     16.61 o
  -2   2  11        0.57        3.89     11.89 o
  -1   2  11      730.01      710.63     49.40 o
   0   2  11      778.70      758.00     37.96 o
   1   2  11      193.10      201.04     20.14 o
   2   2  11        0.09        2.11      7.67 o
   3   2  11      121.18      109.81     11.05 o
   4   2  11       77.03       64.06     36.45 o
   5   2  11       20.14       46.60     12.47 o
   6   2  11       84.43       63.05     13.91 o
   7   2  11     1009.28     1036.80     64.54 o
  -5   3  11      234.44      207.75     18.64 o
  -4   3  11        3.23        3.31     12.95 o
  -3   3  11       84.08       50.74     11.29 o
  -2   3  11      468.06      474.18     31.41 o
  -1   3  11      414.14      377.56     25.26 o
   0   3  11        4.36      -10.11     10.11 o
   1   3  11      727.20      753.33     38.50 o
   2   3  11     1810.67     1829.17     79.60 o
   3   3  11      441.52      435.48     25.79 o
   4   3  11        0.21       11.86      9.99 o
   5   3  11        5.93        7.83     11.44 o
   6   3  11      489.68      492.38     49.13 o
   7   3  11      168.89      146.98     25.79 o
  -5   4  11      278.42      263.59     35.56 o
  -4   4  11      568.10      602.10     41.03 o
  -3   4  11       90.52       80.42     13.36 o
  -2   4  11        0.01        8.11     12.42 o
  -1   4  11      117.11      124.01     22.06 o
   0   4  11      517.98      516.73     34.13 o
   1   4  11      420.54      456.11     40.77 o
   2   4  11        7.49       22.91     13.91 o
   3   4  11      635.30      586.43     38.26 o
   4   4  11      153.10      154.30     16.61 o
   5   4  11       27.47        4.32     14.39 o
   6   4  11        0.05       10.53     25.90 o
   7   4  11       60.18       47.96     20.14 o
  -4   5  11        1.08       16.91     19.93 o
  -3   5  11      143.14      131.73     17.28 o
  -2   5  11       97.59       87.49     14.57 o
  -1   5  11      418.53      419.94     36.93 o
   0   5  11       18.23       17.59     22.06 o
   1   5  11      181.83      178.56     18.20 o
   2   5  11      148.61      130.37     17.39 o
   3   5  11      105.08       96.47     14.87 o
   4   5  11       21.11       21.79     23.98 o
   5   5  11      699.44      662.23     55.47 o
   6   5  11      401.99      416.18     32.61 o
  -3   6  11       41.63       31.09     25.90 o
  -2   6  11        2.07        6.71     11.51 o
  -1   6  11      273.63      201.77     22.94 o
   0   6  11     1255.55     1226.20     95.84 o
   1   6  11      253.88      213.78     23.94 o
   2   6  11        0.70        4.20     12.21 o
   3   6  11        1.32       -9.03     15.83 o
   4   6  11      280.80      268.97     26.42 o
   5   6  11      121.06      101.43     14.19 o
   6   6  11       91.23       91.74     15.05 o
  -2   7  11       27.21        9.59     17.56 o
  -1   7  11      369.65      365.66     35.49 o
   0   7  11        0.76       -5.19     15.83 o
   1   7  11      307.95      314.25     31.21 o
   2   7  11        3.72        2.58     29.25 o
   3   7  11      110.88      101.22     18.62 o
   4   7  11        7.08       10.41     10.74 o
   5   7  11      236.72      227.22     24.98 o
   6   7  11       77.72       84.68     15.08 o
  -1   8  11       53.66       13.43     45.08 o
   0   8  11      649.60      559.20     52.75 o
   1   8  11       15.02       11.51     21.10 o
   2   8  11        1.13        5.95     19.15 o
   3   8  11       88.95       55.54     20.02 o
   4   8  11      671.76      660.40     57.07 o
   5   8  11       96.98       68.10     15.35 o
   1   9  11       23.00       23.98     32.61 o
   2   9  11        1.86        9.59     19.18 o
   3   9  11       16.17        3.84     23.98 o
  -2  -8  12      163.68      128.88     20.14 o
  -1  -8  12       69.46       72.27     25.90 o
  -4  -7  12      184.76      158.54     16.92 o
  -3  -7  12      276.17      257.59     27.82 o
  -2  -7  12       14.63       21.63     13.36 o
  -1  -7  12      191.50      189.84     18.90 o
   0  -7  12       10.78       -4.43     27.34 o
   1  -7  12       11.76       17.27     13.38 o
  -5  -6  12       74.39       46.70     17.14 o
  -4  -6  12       27.35        1.14     12.21 o
  -3  -6  12      158.98      168.34     22.32 o
  -2  -6  12     1887.44     1924.23    110.68 o
  -1  -6  12      923.86      928.35     80.18 o
   0  -6  12       23.09        0.03     10.79 o
   1  -6  12        5.97       22.24     19.66 o
   2  -6  12       40.03       33.87     15.83 o
  -5  -5  12       90.54      100.02     17.39 o
  -4  -5  12       50.10       65.28     14.74 o
  -3  -5  12        3.15       13.81     11.17 o
  -2  -5  12       13.97       15.13     13.94 o
  -1  -5  12      698.11      632.90     52.98 o
   0  -5  12      450.86      367.37     39.54 o
   1  -5  12       38.59       41.38     12.47 o
   2  -5  12       30.36       38.89      8.50 o
   3  -5  12      288.52      237.85     35.02 o
  -6  -4  12     1253.67     1179.47     67.25 o
  -5  -4  12      403.07      353.67     34.05 o
  -4  -4  12       28.80       35.80     11.65 o
  -3  -4  12      110.04      115.92     16.28 o
  -2  -4  12      801.59      849.80     79.61 o
  -1  -4  12      575.82      557.42     45.84 o
   0  -4  12       21.50        3.50     11.00 o
   1  -4  12      372.57      377.39     27.50 o
   2  -4  12     1396.78     1330.19    120.41 o
   3  -4  12      681.79      713.51     48.92 o
   4  -4  12       44.16       39.26     27.99 o
  -6  -3  12       29.22       14.95     13.60 o
  -5  -3  12      220.15      187.75     22.11 o
  -4  -3  12      375.61      383.75     27.71 o
  -3  -3  12      295.59      256.40     25.58 o
  -2  -3  12      117.84      116.51     15.08 o
  -1  -3  12      356.60      329.75     24.31 o
   0  -3  12        2.65       -1.92     12.34 o
   1  -3  12       85.12       83.71     19.66 o
   2  -3  12       11.51       -1.10     21.58 o
   3  -3  12     1330.47     1360.52    103.59 o
   4  -3  12      884.42      823.81     67.50 o
   5  -3  12        0.51       19.63     19.24 o
  -6  -2  12      188.04      156.35     23.98 o
  -5  -2  12      211.75      176.04     21.16 o
  -4  -2  12        2.09        6.23     12.89 o
  -3  -2  12      336.75      325.03     28.53 o
  -2  -2  12     2856.45     2966.42    183.40 o
  -1  -2  12      938.72      972.32     64.99 o
   0  -2  12        9.18       21.18     12.47 o
   1  -2  12        4.75        1.27      8.30 o
   2  -2  12      893.85      904.52     56.14 o
   3  -2  12      684.45      675.30     42.93 o
   4  -2  12       25.63       29.96     10.73 o
   5  -2  12      105.06      127.33     24.75 o
  -6  -1  12       37.13       23.02     23.98 o
  -5  -1  12      112.46      149.63     26.86 o
  -4  -1  12       52.75       42.38     17.74 o
  -3  -1  12       93.62       88.95     16.66 o
  -2  -1  12       21.56       28.71     14.07 o
  -1  -1  12      507.08      544.65     30.52 o
   0  -1  12      570.18      596.79     27.78 o
   1  -1  12      188.64      198.54     40.29 o
   2  -1  12        0.39        7.94     14.39 o
   3  -1  12      183.68      200.74     18.59 o
   4  -1  12       31.14       22.87     10.45 o
   5  -1  12        4.55        3.77     21.58 o
  -6   0  12      436.93      459.25     36.52 o
  -5   0  12      652.88      545.77     51.80 o
  -4   0  12       10.36       18.22     15.35 o
  -3   0  12       19.89       -4.95     12.78 o
  -2   0  12      110.95      117.90     25.90 o
  -1   0  12      358.14      328.73     22.26 o
   0   0  12       19.36        6.36      9.59 o
   1   0  12      689.27      742.59     37.23 o
   2   0  12     1431.11     1545.70     80.80 o
   3   0  12      850.83      866.31     59.47 o
   4   0  12        1.67       -0.17      8.85 o
   5   0  12        5.70        9.24     10.45 o
   6   0  12      150.32      132.21     25.37 o
  -5   1  12      251.20      197.60     48.92 o
  -4   1  12      974.73     1087.28     68.64 o
  -3   1  12      299.11      283.62     25.58 o
  -2   1  12        8.27       20.40     25.42 o
  -1   1  12       51.18       66.24     14.87 o
   0   1  12      167.56      167.86     15.67 o
   1   1  12      118.61      133.93     15.83 o
   2   1  12       12.71       26.92     10.11 o
   3   1  12      806.35      763.15     45.99 o
   4   1  12      291.76      265.69     21.59 o
   5   1  12       41.72       26.30     11.44 o
   6   1  12        7.54        5.59     17.74 o
  -5   2  12      273.63      250.31     27.51 o
  -4   2  12       54.71       58.22     19.18 o
  -3   2  12      172.56      171.82     30.21 o
  -2   2  12      380.56      359.09     30.69 o
  -1   2  12      496.66      466.21     33.31 o
   0   2  12       22.20       15.92      9.58 o
   1   2  12      172.35      165.25     15.90 o
   2   2  12      216.30      205.80     18.85 o
   3   2  12       58.22       62.41     14.39 o
   4   2  12        7.11       -7.29     11.17 o
   5   2  12      518.21      532.39     40.53 o
   6   2  12      682.33      679.12     53.15 o
  -4   3  12      373.46      329.92     39.33 o
  -3   3  12        3.39      -12.78     12.78 o
  -2   3  12        1.20       -0.15     12.41 o
  -1   3  12      317.30      290.03     54.67 o
   0   3  12     2069.21     2125.16    148.52 o
   1   3  12      536.33      519.44     40.56 o
   2   3  12        4.05        8.63     18.70 o
   3   3  12        0.29       -6.35      9.87 o
   4   3  12      197.75      180.45     14.98 o
   5   3  12      105.17       97.64     14.24 o
   6   3  12       45.28       38.75     20.61 o
  -4   4  12      129.85       86.45     21.58 o
  -3   4  12        1.71        3.66     11.89 o
  -2   4  12       20.30        6.47     13.21 o
  -1   4  12      123.83      146.31     21.11 o
   0   4  12       28.83       14.52     20.14 o
   1   4  12      692.11      662.60     47.02 o
   2   4  12      202.67      145.80     21.10 o
   3   4  12      126.71       87.88     15.84 o
   4   4  12       29.43       32.61     12.21 o
   5   4  12      240.04      210.99     30.21 o
   6   4  12      160.21      164.47     27.41 o
  -3   5  12      131.86       97.33     54.19 o
  -2   5  12       13.82        7.97     14.05 o
  -1   5  12       39.09       23.98     15.05 o
   0   5  12      563.65      553.14     47.35 o
   1   5  12       62.79       21.31     20.62 o
   2   5  12        7.82        3.58     15.25 o
   3   5  12      141.43      156.97     21.16 o
   4   5  12     1065.22     1143.13     64.16 o
   5   5  12      290.49      244.46     31.00 o
   6   5  12        1.77       33.90     15.21 o
  -2   6  12       48.54       61.39     43.16 o
  -1   6  12      407.69      393.20     37.10 o
   0   6  12       21.09       13.56     12.95 o
   1   6  12       62.30       20.30     15.83 o
   2   6  12       25.65       35.61     16.36 o
   3   6  12        9.12       -3.72     15.90 o
   4   6  12        0.00       33.06     29.25 o
   5   6  12      510.29      435.85     42.90 o
  -1   7  12      139.25      107.43     42.20 o
   0   7  12     1057.22     1033.03    150.59 o
   1   7  12      213.21      164.98     28.78 o
   2   7  12       36.77       15.35     19.74 o
   3   7  12        0.46       -2.46     15.21 o
   4   7  12      364.43      338.90     33.09 o
   1   8  12      197.34      183.20     39.33 o
   2   8  12      127.63       69.06     40.29 o
   3   8  12      177.72       92.08     43.16 o
  -3  -6  13      125.84      100.71     23.98 o
  -2  -6  13       45.68       29.73     20.14 o
  -1  -6  13      313.29      366.41     41.24 o
   0  -6  13      118.76      106.01     18.27 o
   1  -6  13       26.52       47.54     20.14 o
  -4  -5  13       25.95      -10.03     15.35 o
  -3  -5  13       78.45       41.75     17.40 o
  -2  -5  13      992.53     1048.66     84.35 o
  -1  -5  13     1048.17     1098.20     76.48 o
   0  -5  13       13.31       -1.44     14.92 o
   1  -5  13       51.97       28.91     23.98 o
   2  -5  13      449.62      440.54     39.34 o
  -5  -4  13      120.10      104.30     19.32 o
  -4  -4  13      151.31      135.56     19.46 o
  -3  -4  13        4.34       14.54     14.71 o
  -2  -4  13        7.00        1.92     14.24 o
  -1  -4  13      109.55      115.37     17.72 o
   0  -4  13      248.75      239.13     27.13 o
   1  -4  13      140.10      136.77     16.28 o
   2  -4  13        9.33       -2.66     43.16 o
   3  -4  13      344.48      405.73     62.35 o
  -5  -3  13      535.46      453.74     52.75 o
  -4  -3  13       23.87       16.02     15.93 o
  -3  -3  13      178.23      163.33     19.59 o
  -2  -3  13      312.75      319.81     40.29 o
  -1  -3  13      274.42      266.33     24.66 o
   0  -3  13        0.69       14.11     14.87 o
   1  -3  13      200.68      196.04     20.97 o
   2  -3  13      668.56      652.42     64.74 o
   3  -3  13      788.24      751.65     60.21 o
   4  -3  13        0.18        1.92     32.61 o
  -5  -2  13      146.13      147.83     24.94 o
  -4  -2  13      599.36      594.31     58.59 o
  -3  -2  13      332.81      375.23     34.95 o
  -2  -2  13       52.45       41.98     14.87 o
  -1  -2  13      265.89      262.90     24.20 o
   0  -2  13      427.30      432.90     29.82 o
   1  -2  13       19.29        9.83     21.58 o
   2  -2  13       27.34       21.66      9.40 o
   3  -2  13      186.26      153.75     23.02 o
   4  -2  13      291.35      249.17     23.94 o
  -5  -1  13      185.87      119.90     28.78 o
  -4  -1  13       38.17       49.23     15.35 o
  -3  -1  13       60.30       43.80     13.21 o
  -2  -1  13      292.43      258.98     21.29 o
  -1  -1  13      720.99      727.69     46.27 o
   0  -1  13       32.78       33.93     12.34 o
   1  -1  13      371.16      361.90     28.14 o
   2  -1  13      445.73      415.66     32.61 o
   3  -1  13      105.19      106.15     13.07 o
   4  -1  13       33.31       12.09     11.91 o
  -5   0  13       77.03       64.26     24.94 o
  -4   0  13      617.78      541.94     91.12 o
  -3   0  13       49.45       33.43     11.85 o
  -2   0  13        9.35       11.99     15.83 o
  -1   0  13       55.63       79.60     12.47 o
   0   0  13     1214.00     1354.33     81.39 o
   1   0  13      946.04      959.54     59.67 o
   2   0  13        4.44        3.68      8.99 o
   3   0  13       65.11       61.90     13.60 o
   4   0  13      134.13      134.87     18.70 o
   5   0  13       87.99       93.15     16.31 o
  -4   1  13      193.57      156.35     30.69 o
  -3   1  13       29.46       26.19     15.40 o
  -2   1  13        4.30       -9.75     15.83 o
  -1   1  13       79.91       70.08     13.21 o
   0   1  13       83.78      108.23     14.07 o
   1   1  13      216.50      213.78     28.30 o
   2   1  13      200.86      181.90     40.77 o
   3   1  13      170.83      169.80     29.73 o
   4   1  13        2.51        2.05     13.91 o
   5   1  13      298.78      260.52     29.28 o
  -4   2  13      684.87      690.61    104.55 o
  -3   2  13      403.03      382.71     34.27 o
  -2   2  13       32.46       30.40     15.25 o
  -1   2  13      120.74      103.41     16.11 o
   0   2  13      795.38      803.03     69.60 o
   1   2  13      232.02      208.30     23.50 o
   2   2  13        0.00       -9.21      9.21 o
   3   2  13        6.45        5.12     12.47 o
   4   2  13      588.71      622.23     38.13 o
   5   2  13      361.98      367.64     58.03 o
  -4   3  13       82.95       92.08     69.06 o
  -3   3  13      124.99      119.90     23.98 o
  -2   3  13       47.89       51.85     16.41 o
  -1   3  13      357.39      333.34     31.53 o
   0   3  13      129.99      143.00     35.49 o
   1   3  13      208.67      170.88     21.85 o
   2   3  13        9.30       -1.11     12.53 o
   3   3  13        0.30      -10.01     11.89 o
   4   3  13       22.76       17.58     10.81 o
   5   3  13      258.95      263.27     35.01 o
  -3   4  13       16.29        7.67     40.29 o
  -2   4  13        5.00       74.82     42.20 o
  -1   4  13       96.53       70.07     15.93 o
   0   4  13     1272.66     1354.64    104.50 o
   1   4  13      580.67      581.17     48.21 o
   2   4  13       38.00       35.49     14.92 o
   3   4  13       26.54        5.09     51.32 o
   4   4  13      397.74      388.79     37.59 o
   5   4  13      388.26      371.40     43.94 o
  -2   5  13       13.98        0.96     26.86 o
  -1   5  13      112.86      125.65     39.33 o
   0   5  13      199.58      159.84     22.59 o
   1   5  13      161.93      119.80     20.73 o
   2   5  13       73.06       54.87     19.59 o
   3   5  13       93.00      106.04     19.93 o
   4   5  13       37.87       21.22     19.93 o
  -1   6  13        1.89      -47.96     47.96 o
   0   6  13      259.71      183.20     51.80 o
   1   6  13      115.99      136.20     49.88 o
   2   6  13        0.65       -4.17     14.90 o
   3   6  13       55.11       45.49     23.71 o
   4   6  13      544.64      581.23     50.82 o
  -2  -5  14       31.24       15.35     19.18 o
  -1  -5  14       83.79       49.88     22.06 o
   0  -5  14      504.70      435.54     40.99 o
  -3  -4  14        0.33       29.73     22.06 o
  -2  -4  14       49.67       24.94     20.14 o
  -1  -4  14      246.38      254.18     35.49 o
   0  -4  14        5.05       -5.08     13.89 o
   1  -4  14      186.84      187.72     25.53 o
  -3  -3  14      198.69      136.73     29.73 o
  -2  -3  14        2.22       -0.94     17.14 o
  -1  -3  14        3.00      -11.89     31.65 o
   0  -3  14      245.77      300.61     24.30 o
   1  -3  14      286.23      264.66     34.53 o
   2  -3  14        7.66       26.20     16.79 o
  -4  -2  14      177.59      163.37     26.79 o
  -3  -2  14       65.33       38.68     19.46 o
  -2  -2  14       55.80       72.86     17.29 o
  -1  -2  14       85.59       80.41     18.90 o
   0  -2  14      109.42      116.53     23.98 o
   1  -2  14      114.82      136.61     20.14 o
   2  -2  14       68.16       84.92     16.41 o
   3  -2  14       25.66       21.14     14.67 o
  -4  -1  14      302.67      268.35     25.53 o
  -3  -1  14      316.25      316.49     23.48 o
  -2  -1  14       45.37       43.25     13.80 o
  -1  -1  14      232.25      225.85     20.89 o
   0  -1  14      863.69      908.69     57.35 o
   1  -1  14      517.44      532.61     34.92 o
   2  -1  14        6.55        2.47     13.11 o
   3  -1  14       10.54       23.02     19.90 o
  -3   0  14       51.60       68.97     35.49 o
  -2   0  14        6.65       21.66     22.06 o
  -1   0  14       50.57       43.59     13.51 o
   0   0  14       95.49       72.38     23.50 o
   1   0  14      276.26      255.73     66.66 o
   2   0  14      280.50      235.31     46.52 o
   3   0  14       29.82       62.32     14.09 o
   4   0  14       24.36       61.33     32.13 o
  -3   1  14      177.96      157.31     26.86 o
  -2   1  14        6.19       24.13     18.10 o
  -1   1  14       16.88       -7.38     22.06 o
   0   1  14      736.00      730.96     51.16 o
   1   1  14      657.64      716.96     61.92 o
   2   1  14       32.32       30.47     13.07 o
   3   1  14       82.19       96.49     19.49 o
   4   1  14      481.34      440.81     38.13 o
  -3   2  14       44.45       53.71     35.49 o
  -2   2  14      121.23       95.92     38.37 o
  -1   2  14      159.46      116.52     19.53 o
   0   2  14      295.13      309.98     28.77 o
   1   2  14       40.19       22.97     12.41 o
   2   2  14       23.44       14.45     13.20 o
   3   2  14        4.22        2.78     15.74 o
   4   2  14       51.79       65.42     18.70 o
  -2   3  14        0.06      -17.27     24.94 o
  -1   3  14       12.95        3.84     29.73 o
   0   3  14      624.59      626.62     46.28 o
   1   3  14      425.47      406.81     37.27 o
   2   3  14        0.02       -0.45     17.73 o
   3   3  14        1.50       20.21     18.01 o
   4   3  14      267.74      279.12     44.12 o
  -1   4  14      127.61      137.16     34.53 o
   0   4  14       53.56       21.10     30.69 o
   1   4  14       61.21       34.59     22.06 o
   2   4  14      110.04      107.30     25.37 o
   3   4  14       87.88       65.00     26.14 o
   0   5  14       59.38       84.41     28.78 o
   1   5  14       77.76       70.98     39.33 o
   2   5  14        0.07       -6.71     31.65 o
  -1  -2  15       27.70       21.41     19.93 o
   0  -2  15      271.35      315.66     36.92 o
   1  -2  15      448.19      454.79     54.49 o
  -2  -1  15      132.33      145.79     25.90 o
  -1  -1  15      282.40      278.12     27.99 o
   0  -1  15      296.49      309.21     56.11 o
   1  -1  15       19.31        2.04     25.42 o
  -2   0  15        1.78      -35.49     44.12 o
  -1   0  15        8.21       -5.43     18.95 o
   0   0  15      510.26      447.89     90.64 o
   1   0  15      805.57      838.62     83.07 o
   2   0  15        0.10       -9.81     17.73 o
  -1   1  15       22.65       46.04     37.41 o
   0   1  15       76.54       96.37     31.17 o
   1   1  15       31.07       30.37     24.02 o
   2   1  15      174.22      121.22     23.77 o
   0   2  15       57.88       44.12     33.57 o
   1   2  15       53.93       79.81     24.12 o
   2   2  15        1.83      -30.69     30.69 o
 
